# Supplementary material for: 2-[(1H-Benzimidazol-2-yl)imino­meth­yl]-4,6-dibromo­phenol ethanol hemisolvate
Source: Acta Crystallogr Sect E Struct Rep Online. 2013 Feb 9;69(Pt 3):o362. doi: 10.1107/S1600536813002031 (PMC3588477; doi:10.1107/S1600536813002031)
Supplement: Supplementary file 1 [file e-69-0o362-sup1.cif]

##############################################################################
#                                                                            #
# This CIF contains the data in a paper accepted for publication in          #
# Acta Crystallographica Section E. It conforms to the requirements of       #
# Notes for Authors for Acta Crystallographica Section E, and has been       #
# peer reviewed under the auspices of the IUCr Commission on Journals.       #
#                                                                            #
# Full details of the Crystallographic Information File format               #
# are given in the paper "The Crystallographic Information File (CIF):       #
# a New Standard Archive File for Crystallography" by S. R. Hall, F. H.      #
# Allen and I. D. Brown [Acta Cryst. (1991), A47, 655-685].                  #
#                                                                            #
# The current version of the core CIF dictionary is obtainable from          #
# ftp://ftp.iucr.org/pub/cif_core.dic.                                       #
#                                                                            #
# Software is freely available for graphical display of the structure(s)     #
# in this CIF. For information consult the CIF software page                 #
# http://www.iucr.org/resources/cif/software.                                #
#                                                                            #
# This file may be used for bona fide research purposes within the           #
# scientific community so long as proper attribution is given to the journal # 
# article from which it was obtained.                                        #
#                                                                            #
##############################################################################
data_global
_audit_creation_method     'SHELX97'
_journal_date_recd_electronic     2012-10-23
_journal_date_accepted     2013-01-21
_journal_name_full     'Acta Crystallographica, Section E'
_journal_year     2013
_journal_volume     69
_journal_issue      3
_journal_page_first     o362
_journal_page_last     o362
_journal_paper_category     QO
_journal_paper_doi     10.1107/S1600536813002031
_journal_coeditor_code     BH2461
_publ_contact_author
;
     Liu, Zheng
     Key Laboratory of Nonferrous Metal Materials and Processing Technology
     (College of Chemical and Biological Engineering,
     Guilin University of Technology),
     Ministry of Education,
     Guilin, 541004
     People's Republic of China
;
_publ_contact_author_email     lisa4.6@163.com
_publ_contact_author_phone     '86 773 5896453'
_publ_section_title
;
2-[(1<i>H</i>-Benzimidazol-2-yl)iminomethyl]-4,6-dibromophenol ethanol
hemisolvate
;
loop_
    _publ_author_name
    _publ_author_address
    "Liu, Jie"
;
Key Laboratory of Nonferrous Metal Materials and Processing Technology
Department of Material and Chemical Engineering
Guilin University of Technology
Ministry of Education
Guilin 541004
People's Republic of China
;
    "Liu, Zheng"
;
Key Laboratory of Nonferrous Metal Materials and Processing Technology
Department of Material and Chemical Engineering
Guilin University of Technology
Ministry of Education
Guilin 541004
People's Republic of China
;
    "Yuan, Shuai"
;
Key Laboratory of Nonferrous Metal Materials and Processing Technology
Department of Material and Chemical Engineering
Guilin University of Technology
Ministry of Education
Guilin 541004
People's Republic of China
;
data_I
_audit_creation_method     SHELXL-97
_chemical_name_systematic
;
2-[(1<i>H</i>-Benzimidazol-2-yl)iminomethyl]-4,6-dibromophenol ethanol
hemisolvate
;
_chemical_name_common     ?
_chemical_formula_moiety     'C14 H9 Br2 N3 O, 0.5(C2 H6 O)'
_chemical_formula_sum     'C30 H24 Br4 N6 O3'
_chemical_formula_iupac     'C14 H9 Br2 N3 O, 0.5C2 H6 O'
_chemical_formula_weight     836.19
_chemical_melting_point     ?
_symmetry_cell_setting     monoclinic
_symmetry_space_group_name_H-M     'P 21/c'
_symmetry_space_group_name_Hall     '-P 2ybc'
loop_
    _symmetry_equiv_pos_as_xyz
    'x, y, z'
    '-x, y+1/2, -z+1/2'
    '-x, -y, -z'
    'x, -y-1/2, z-1/2'
_cell_length_a     14.5300(15)
_cell_length_b     16.8190(14)
_cell_length_c     13.8491(17)
_cell_angle_alpha     90.00
_cell_angle_beta     111.656(13)
_cell_angle_gamma     90.00
_cell_volume     3145.5(6)
_cell_formula_units_Z     4
_cell_measurement_reflns_used     6390
_cell_measurement_theta_min     2.8374
_cell_measurement_theta_max     29.1182
_cell_measurement_temperature     293(2)
_exptl_crystal_description     block
_exptl_crystal_colour     orange
_exptl_crystal_size_max     0.23
_exptl_crystal_size_mid     0.22
_exptl_crystal_size_min     0.21
_exptl_crystal_density_diffrn     1.766
_exptl_crystal_density_meas     ?
_exptl_crystal_density_method     'not measured'
_exptl_crystal_F_000     1640
_exptl_absorpt_coefficient_mu     5.160
_exptl_absorpt_correction_type     multi-scan
_exptl_absorpt_process_details     '(CrysAlis PRO; Agilent, 2011)'
_exptl_absorpt_correction_T_min     0.43613
_exptl_absorpt_correction_T_max     1.00000
_exptl_special_details     ?
_diffrn_ambient_temperature     293(2)
_diffrn_radiation_type     MoK\a
_diffrn_radiation_wavelength     0.71073
_diffrn_radiation_source     'fine-focus sealed tube'
_diffrn_radiation_monochromator     graphite
_diffrn_measurement_device_type     'Agilent SuperNova Eos'
_diffrn_measurement_method     '\w scans'
_diffrn_detector_area_resol_mean     ?
_diffrn_reflns_number     19465
_diffrn_reflns_av_R_equivalents     0.0510
_diffrn_reflns_av_sigmaI/netI     0.0620
_diffrn_reflns_theta_min     2.85
_diffrn_reflns_theta_max     26.37
_diffrn_reflns_theta_full     26.37
_diffrn_measured_fraction_theta_max     0.996
_diffrn_measured_fraction_theta_full     0.996
_diffrn_reflns_limit_h_min     -17
_diffrn_reflns_limit_h_max     18
_diffrn_reflns_limit_k_min     -12
_diffrn_reflns_limit_k_max     21
_diffrn_reflns_limit_l_min     -17
_diffrn_reflns_limit_l_max     16
_diffrn_standards_number     0
_diffrn_standards_interval_count     0
_diffrn_standards_interval_time     0
_diffrn_standards_decay_%     0
_refine_special_details     ?
_reflns_number_total     6390
_reflns_number_gt     4189
_reflns_threshold_expression     I>2\s(I)
_refine_ls_structure_factor_coef     Fsqd
_refine_ls_matrix_type     full
_refine_ls_R_factor_all     0.0890
_refine_ls_R_factor_gt     0.0510
_refine_ls_wR_factor_gt     0.1133
_refine_ls_wR_factor_ref     0.1333
_refine_ls_goodness_of_fit_ref     1.034
_refine_ls_restrained_S_all     1.034
_refine_ls_number_reflns     6390
_refine_ls_number_parameters     392
_refine_ls_number_restraints     0
_refine_ls_number_constraints     0
_refine_ls_hydrogen_treatment     constr
_refine_ls_weighting_scheme     calc
_refine_ls_weighting_details
         'calc w=1/[\s^2^(Fo^2^)+(0.0525P)^2^+1.2028P] where P=(Fo^2^+2Fc^2^)/3'
_atom_sites_solution_hydrogens     geom
_atom_sites_solution_primary     direct
_atom_sites_solution_secondary     difmap
_refine_ls_shift/su_max     0.001
_refine_ls_shift/su_mean     0.000
_refine_diff_density_max     1.551
_refine_diff_density_min     -0.756
_refine_ls_extinction_method     none
_refine_ls_extinction_coef     ?
loop_
    _atom_type_symbol
    _atom_type_description
    _atom_type_scat_dispersion_real
    _atom_type_scat_dispersion_imag
    _atom_type_scat_source
    'C' 'C' 0.0033 0.0016
                         'International Tables Vol C Tables 4.2.6.8 and 6.1.1.4'
    'H' 'H' 0.0000 0.0000
                         'International Tables Vol C Tables 4.2.6.8 and 6.1.1.4'
    'Br' 'Br' -0.2901 2.4595
                         'International Tables Vol C Tables 4.2.6.8 and 6.1.1.4'
    'N' 'N' 0.0061 0.0033
                         'International Tables Vol C Tables 4.2.6.8 and 6.1.1.4'
    'O' 'O' 0.0106 0.0060
                         'International Tables Vol C Tables 4.2.6.8 and 6.1.1.4'
_computing_data_collection     'CrysAlis PRO (Agilent, 2011)'
_computing_cell_refinement     'CrysAlis PRO (Agilent, 2011)'
_computing_data_reduction     'CrysAlis PRO (Agilent, 2011)'
_computing_structure_solution     'SHELXS97 (Sheldrick, 2008)'
_computing_structure_refinement     'SHELXL97 (Sheldrick, 2008)'
_computing_molecular_graphics     'SHELXTL (Sheldrick, 2008)'
_computing_publication_material     'SHELXTL (Sheldrick, 2008)'
loop_
    _atom_site_type_symbol
    _atom_site_label
    _atom_site_fract_x
    _atom_site_fract_y
    _atom_site_fract_z
    _atom_site_U_iso_or_equiv
    _atom_site_adp_type
    _atom_site_calc_flag
    _atom_site_refinement_flags
    _atom_site_occupancy
    _atom_site_symmetry_multiplicity
    _atom_site_disorder_assembly
    _atom_site_disorder_group
    Br Br1 0.18346(5) 0.58511(4) 0.49389(5) 0.0651(2) Uani d . 1 1 . .
    Br Br2 0.16183(5) 0.34709(4) 0.19662(5) 0.0773(2) Uani d . 1 1 . .
    Br Br3 0.20356(4) 0.66995(4) 0.13312(5) 0.0682(2) Uani d . 1 1 . .
    Br Br4 0.02247(4) 0.43016(4) -0.16402(5) 0.0687(2) Uani d . 1 1 . .
    O O1 0.3836(3) 0.6096(2) 0.4833(3) 0.0523(9) Uani d . 1 1 . .
    H H1 0.4378 0.6170 0.4793 0.078 Uiso calc R 1 1 . .
    O O2 0.3869(3) 0.5833(2) 0.1429(3) 0.0509(9) Uani d . 1 1 . .
    H H2 0.4369 0.5579 0.1491 0.076 Uiso calc R 1 1 . .
    O O3 0.5513(3) 0.7478(2) 0.0641(3) 0.0584(10) Uani d . 1 1 . .
    H H3 0.5114 0.7166 0.0249 0.088 Uiso calc R 1 1 . .
    N N1 0.5251(3) 0.5886(2) 0.4114(3) 0.0410(10) Uani d . 1 1 . .
    N N2 0.6683(3) 0.6647(2) 0.4789(3) 0.0391(9) Uani d . 1 1 . .
    H H2A 0.6473 0.6908 0.5201 0.047 Uiso calc R 1 1 . .
    N N3 0.6673(3) 0.5779(2) 0.3570(3) 0.0383(9) Uani d . 1 1 . .
    N N4 0.4902(3) 0.4627(2) 0.1140(3) 0.0380(9) Uani d . 1 1 . .
    N N5 0.6607(3) 0.4473(2) 0.2074(3) 0.0398(9) Uani d . 1 1 . .
    H H5 0.6654 0.4877 0.2470 0.048 Uiso calc R 1 1 . .
    N N6 0.5910(3) 0.3573(2) 0.0821(3) 0.0365(9) Uani d . 1 1 . .
    C C1 0.2409(3) 0.5300(3) 0.4110(4) 0.0430(12) Uani d . 1 1 . .
    C C2 0.1890(3) 0.4700(3) 0.3465(4) 0.0463(13) Uani d . 1 1 . .
    H H2B 0.1258 0.4567 0.3430 0.056 Uiso calc R 1 1 . .
    C C3 0.2322(4) 0.4295(3) 0.2863(4) 0.0438(12) Uani d . 1 1 . .
    C C4 0.3270(3) 0.4493(3) 0.2931(4) 0.0448(12) Uani d . 1 1 . .
    H H4 0.3557 0.4217 0.2533 0.054 Uiso calc R 1 1 . .
    C C5 0.3790(3) 0.5090(3) 0.3576(3) 0.0380(11) Uani d . 1 1 . .
    C C6 0.3357(3) 0.5508(3) 0.4174(4) 0.0383(11) Uani d . 1 1 . .
    C C7 0.4786(3) 0.5289(3) 0.3606(3) 0.0395(11) Uani d . 1 1 . .
    H H7 0.5078 0.4973 0.3248 0.047 Uiso calc R 1 1 . .
    C C8 0.6193(3) 0.6076(3) 0.4121(4) 0.0351(10) Uani d . 1 1 . .
    C C9 0.7585(3) 0.6735(3) 0.4691(4) 0.0425(12) Uani d . 1 1 . .
    C C10 0.8406(4) 0.7209(3) 0.5210(4) 0.0565(14) Uani d . 1 1 . .
    H H10 0.8415 0.7560 0.5732 0.068 Uiso calc R 1 1 . .
    C C11 0.9220(4) 0.7126(4) 0.4902(5) 0.0679(18) Uani d . 1 1 . .
    H H11 0.9792 0.7420 0.5233 0.081 Uiso calc R 1 1 . .
    C C12 0.9177(4) 0.6611(4) 0.4110(5) 0.0677(18) Uani d . 1 1 . .
    H H12 0.9721 0.6580 0.3912 0.081 Uiso calc R 1 1 . .
    C C13 0.8372(4) 0.6143(3) 0.3604(5) 0.0574(15) Uani d . 1 1 . .
    H H13 0.8368 0.5802 0.3074 0.069 Uiso calc R 1 1 . .
    C C14 0.7557(3) 0.6193(3) 0.3904(4) 0.0392(11) Uani d . 1 1 . .
    C C15 0.2131(4) 0.5794(3) 0.0568(4) 0.0447(13) Uani d . 1 1 . .
    C C16 0.1299(4) 0.5450(3) -0.0139(4) 0.0472(13) Uani d . 1 1 . .
    H H16 0.0680 0.5671 -0.0260 0.057 Uiso calc R 1 1 . .
    C C17 0.1377(3) 0.4775(3) -0.0673(4) 0.0444(12) Uani d . 1 1 . .
    C C18 0.2293(3) 0.4427(3) -0.0496(4) 0.0434(12) Uani d . 1 1 . .
    H H18 0.2339 0.3970 -0.0855 0.052 Uiso calc R 1 1 . .
    C C19 0.3148(3) 0.4774(3) 0.0231(3) 0.0367(11) Uani d . 1 1 . .
    C C20 0.3075(3) 0.5466(3) 0.0751(4) 0.0387(11) Uani d . 1 1 . .
    C C21 0.4092(3) 0.4375(3) 0.0437(4) 0.0410(12) Uani d . 1 1 . .
    H H21 0.4111 0.3926 0.0053 0.049 Uiso calc R 1 1 . .
    C C22 0.5779(3) 0.4202(3) 0.1318(4) 0.0351(11) Uani d . 1 1 . .
    C C23 0.6906(3) 0.3406(3) 0.1292(3) 0.0341(10) Uani d . 1 1 . .
    C C24 0.7478(4) 0.2809(3) 0.1087(4) 0.0473(13) Uani d . 1 1 . .
    H H24 0.7189 0.2432 0.0573 0.057 Uiso calc R 1 1 . .
    C C25 0.8469(4) 0.2791(3) 0.1662(4) 0.0517(14) Uani d . 1 1 . .
    H H25 0.8857 0.2395 0.1535 0.062 Uiso calc R 1 1 . .
    C C26 0.8919(4) 0.3357(3) 0.2441(4) 0.0478(13) Uani d . 1 1 . .
    H H26 0.9598 0.3326 0.2811 0.057 Uiso calc R 1 1 . .
    C C27 0.8391(3) 0.3952(3) 0.2674(4) 0.0440(12) Uani d . 1 1 . .
    H H27 0.8690 0.4325 0.3191 0.053 Uiso calc R 1 1 . .
    C C28 0.7368(3) 0.3966(3) 0.2085(3) 0.0357(11) Uani d . 1 1 . .
    C C29 0.5640(5) 0.7298(4) 0.1691(5) 0.0677(17) Uani d . 1 1 . .
    H H29A 0.6296 0.7466 0.2143 0.081 Uiso calc R 1 1 . .
    H H29B 0.5602 0.6726 0.1762 0.081 Uiso calc R 1 1 . .
    C C30 0.4904(6) 0.7678(4) 0.2036(5) 0.089(2) Uani d . 1 1 . .
    H H30A 0.4263 0.7453 0.1665 0.134 Uiso calc R 1 1 . .
    H H30B 0.4888 0.8239 0.1900 0.134 Uiso calc R 1 1 . .
    H H30C 0.5081 0.7592 0.2767 0.134 Uiso calc R 1 1 . .
loop_
    _atom_site_aniso_label
    _atom_site_aniso_U_11
    _atom_site_aniso_U_22
    _atom_site_aniso_U_33
    _atom_site_aniso_U_12
    _atom_site_aniso_U_13
    _atom_site_aniso_U_23
    Br1 0.0689(4) 0.0622(4) 0.0823(5) 0.0184(3) 0.0492(4) 0.0108(3)
    Br2 0.0635(4) 0.0832(5) 0.0757(5) -0.0212(3) 0.0146(4) -0.0247(4)
    Br3 0.0597(4) 0.0671(4) 0.0849(5) 0.0064(3) 0.0350(4) -0.0178(3)
    Br4 0.0352(3) 0.0942(5) 0.0658(4) -0.0026(3) 0.0059(3) -0.0097(3)
    O1 0.048(2) 0.055(2) 0.058(2) 0.0017(18) 0.025(2) -0.0100(19)
    O2 0.046(2) 0.055(2) 0.048(2) 0.0020(17) 0.0122(19) -0.0030(18)
    O3 0.062(3) 0.062(3) 0.047(2) -0.0218(19) 0.016(2) -0.0002(19)
    N1 0.038(2) 0.043(3) 0.039(2) 0.0001(18) 0.011(2) 0.0035(19)
    N2 0.039(2) 0.041(2) 0.038(2) 0.0034(18) 0.015(2) -0.0022(18)
    N3 0.036(2) 0.041(2) 0.040(2) 0.0040(17) 0.016(2) 0.0000(18)
    N4 0.032(2) 0.050(3) 0.031(2) 0.0020(18) 0.0109(19) 0.0026(18)
    N5 0.033(2) 0.049(3) 0.038(2) 0.0006(18) 0.0135(19) -0.0110(19)
    N6 0.028(2) 0.044(2) 0.036(2) -0.0030(17) 0.0102(18) -0.0009(18)
    C1 0.039(3) 0.052(3) 0.038(3) 0.011(2) 0.014(2) 0.011(2)
    C2 0.032(3) 0.055(3) 0.051(3) 0.004(2) 0.014(3) 0.017(3)
    C3 0.037(3) 0.053(3) 0.034(3) -0.002(2) 0.004(2) 0.007(2)
    C4 0.038(3) 0.062(4) 0.033(3) 0.000(2) 0.012(2) 0.002(2)
    C5 0.034(3) 0.046(3) 0.032(3) 0.002(2) 0.010(2) 0.008(2)
    C6 0.039(3) 0.037(3) 0.034(3) 0.005(2) 0.007(2) 0.010(2)
    C7 0.036(3) 0.052(3) 0.029(3) 0.011(2) 0.011(2) 0.004(2)
    C8 0.029(2) 0.037(3) 0.035(3) 0.001(2) 0.007(2) 0.003(2)
    C9 0.032(3) 0.046(3) 0.043(3) 0.003(2) 0.006(2) 0.010(2)
    C10 0.052(4) 0.051(4) 0.051(3) -0.006(3) 0.001(3) 0.002(3)
    C11 0.037(3) 0.071(4) 0.081(5) -0.015(3) 0.006(3) 0.023(4)
    C12 0.033(3) 0.077(5) 0.092(5) 0.002(3) 0.022(3) 0.020(4)
    C13 0.047(3) 0.060(4) 0.072(4) 0.008(3) 0.031(3) 0.009(3)
    C14 0.033(3) 0.041(3) 0.041(3) 0.007(2) 0.010(2) 0.008(2)
    C15 0.047(3) 0.049(3) 0.045(3) 0.010(2) 0.025(3) 0.011(2)
    C16 0.033(3) 0.062(4) 0.048(3) 0.010(2) 0.017(3) 0.009(3)
    C17 0.034(3) 0.058(3) 0.038(3) 0.003(2) 0.011(2) 0.008(2)
    C18 0.039(3) 0.049(3) 0.043(3) 0.002(2) 0.016(3) 0.003(2)
    C19 0.031(3) 0.043(3) 0.035(3) 0.007(2) 0.011(2) 0.009(2)
    C20 0.031(3) 0.049(3) 0.033(3) -0.001(2) 0.009(2) 0.008(2)
    C21 0.040(3) 0.049(3) 0.036(3) 0.003(2) 0.016(2) -0.001(2)
    C22 0.030(3) 0.042(3) 0.033(3) -0.001(2) 0.011(2) 0.002(2)
    C23 0.031(2) 0.039(3) 0.030(3) -0.001(2) 0.009(2) 0.002(2)
    C24 0.051(3) 0.041(3) 0.051(3) 0.004(2) 0.020(3) -0.006(2)
    C25 0.044(3) 0.051(3) 0.064(4) 0.017(3) 0.025(3) 0.007(3)
    C26 0.032(3) 0.057(4) 0.052(3) 0.011(2) 0.014(3) 0.011(3)
    C27 0.032(3) 0.059(3) 0.039(3) 0.000(2) 0.010(2) -0.002(2)
    C28 0.029(2) 0.047(3) 0.033(3) 0.006(2) 0.013(2) 0.000(2)
    C29 0.076(4) 0.061(4) 0.057(4) -0.012(3) 0.013(3) 0.008(3)
    C30 0.122(6) 0.081(5) 0.074(5) -0.020(4) 0.047(5) -0.007(4)
_geom_special_details     ?
loop_
    _geom_bond_atom_site_label_1
    _geom_bond_atom_site_label_2
    _geom_bond_site_symmetry_2
    _geom_bond_distance
    _geom_bond_publ_flag
    Br1 C1 . 1.893(5) ?
    Br2 C3 . 1.891(5) ?
    Br3 C15 . 1.889(5) ?
    Br4 C17 . 1.891(5) ?
    O1 C6 . 1.352(6) ?
    O1 H1 . 0.8200 ?
    O2 C20 . 1.340(5) ?
    O2 H2 . 0.8200 ?
    O3 C29 . 1.428(6) ?
    O3 H3 . 0.8200 ?
    N1 C7 . 1.268(6) ?
    N1 C8 . 1.401(5) ?
    N2 C8 . 1.342(6) ?
    N2 C9 . 1.374(5) ?
    N2 H2A . 0.8600 ?
    N3 C8 . 1.309(5) ?
    N3 C14 . 1.381(6) ?
    N4 C21 . 1.291(6) ?
    N4 C22 . 1.401(5) ?
    N5 C22 . 1.350(6) ?
    N5 C28 . 1.392(5) ?
    N5 H5 . 0.8600 ?
    N6 C22 . 1.313(6) ?
    N6 C23 . 1.380(5) ?
    C1 C2 . 1.373(7) ?
    C1 C6 . 1.392(6) ?
    C2 C3 . 1.391(7) ?
    C2 H2B . 0.9300 ?
    C3 C4 . 1.386(6) ?
    C4 C5 . 1.370(7) ?
    C4 H4 . 0.9300 ?
    C5 C6 . 1.401(6) ?
    C5 C7 . 1.470(6) ?
    C7 H7 . 0.9300 ?
    C9 C10 . 1.393(7) ?
    C9 C14 . 1.410(7) ?
    C10 C11 . 1.405(7) ?
    C10 H10 . 0.9300 ?
    C11 C12 . 1.380(8) ?
    C11 H11 . 0.9300 ?
    C12 C13 . 1.369(8) ?
    C12 H12 . 0.9300 ?
    C13 C14 . 1.396(6) ?
    C13 H13 . 0.9300 ?
    C15 C16 . 1.372(7) ?
    C15 C20 . 1.411(6) ?
    C16 C17 . 1.382(7) ?
    C16 H16 . 0.9300 ?
    C17 C18 . 1.389(6) ?
    C18 C19 . 1.406(6) ?
    C18 H18 . 0.9300 ?
    C19 C20 . 1.394(7) ?
    C19 C21 . 1.457(6) ?
    C21 H21 . 0.9300 ?
    C23 C24 . 1.397(6) ?
    C23 C28 . 1.414(6) ?
    C24 C25 . 1.365(7) ?
    C24 H24 . 0.9300 ?
    C25 C26 . 1.406(7) ?
    C25 H25 . 0.9300 ?
    C26 C27 . 1.372(7) ?
    C26 H26 . 0.9300 ?
    C27 C28 . 1.407(6) ?
    C27 H27 . 0.9300 ?
    C29 C30 . 1.469(8) ?
    C29 H29A . 0.9700 ?
    C29 H29B . 0.9700 ?
    C30 H30A . 0.9600 ?
    C30 H30B . 0.9600 ?
    C30 H30C . 0.9600 ?
loop_
    _geom_angle_atom_site_label_1
    _geom_angle_atom_site_label_2
    _geom_angle_atom_site_label_3
    _geom_angle_site_symmetry_1
    _geom_angle_site_symmetry_3
    _geom_angle
    _geom_angle_publ_flag
    C6 O1 H1 . . 109.5 ?
    C20 O2 H2 . . 109.5 ?
    C29 O3 H3 . . 109.5 ?
    C7 N1 C8 . . 120.3(4) ?
    C8 N2 C9 . . 107.0(4) ?
    C8 N2 H2A . . 126.5 ?
    C9 N2 H2A . . 126.5 ?
    C8 N3 C14 . . 104.0(4) ?
    C21 N4 C22 . . 118.8(4) ?
    C22 N5 C28 . . 106.2(4) ?
    C22 N5 H5 . . 126.9 ?
    C28 N5 H5 . . 126.9 ?
    C22 N6 C23 . . 104.3(4) ?
    C2 C1 C6 . . 121.3(4) ?
    C2 C1 Br1 . . 119.7(4) ?
    C6 C1 Br1 . . 119.1(4) ?
    C1 C2 C3 . . 119.2(4) ?
    C1 C2 H2B . . 120.4 ?
    C3 C2 H2B . . 120.4 ?
    C4 C3 C2 . . 119.9(5) ?
    C4 C3 Br2 . . 120.2(4) ?
    C2 C3 Br2 . . 119.9(4) ?
    C5 C4 C3 . . 121.0(4) ?
    C5 C4 H4 . . 119.5 ?
    C3 C4 H4 . . 119.5 ?
    C4 C5 C6 . . 119.5(4) ?
    C4 C5 C7 . . 119.1(4) ?
    C6 C5 C7 . . 121.4(4) ?
    O1 C6 C1 . . 118.5(4) ?
    O1 C6 C5 . . 122.4(4) ?
    C1 C6 C5 . . 119.1(5) ?
    N1 C7 C5 . . 121.0(4) ?
    N1 C7 H7 . . 119.5 ?
    C5 C7 H7 . . 119.5 ?
    N3 C8 N2 . . 114.4(4) ?
    N3 C8 N1 . . 129.7(4) ?
    N2 C8 N1 . . 115.9(4) ?
    N2 C9 C10 . . 132.6(5) ?
    N2 C9 C14 . . 104.5(4) ?
    C10 C9 C14 . . 122.9(5) ?
    C9 C10 C11 . . 116.3(5) ?
    C9 C10 H10 . . 121.9 ?
    C11 C10 H10 . . 121.9 ?
    C12 C11 C10 . . 120.5(5) ?
    C12 C11 H11 . . 119.8 ?
    C10 C11 H11 . . 119.8 ?
    C13 C12 C11 . . 123.2(5) ?
    C13 C12 H12 . . 118.4 ?
    C11 C12 H12 . . 118.4 ?
    C12 C13 C14 . . 118.1(6) ?
    C12 C13 H13 . . 120.9 ?
    C14 C13 H13 . . 120.9 ?
    N3 C14 C13 . . 131.0(5) ?
    N3 C14 C9 . . 110.1(4) ?
    C13 C14 C9 . . 118.9(5) ?
    C16 C15 C20 . . 120.4(5) ?
    C16 C15 Br3 . . 120.8(4) ?
    C20 C15 Br3 . . 118.8(4) ?
    C15 C16 C17 . . 120.2(4) ?
    C15 C16 H16 . . 119.9 ?
    C17 C16 H16 . . 119.9 ?
    C16 C17 C18 . . 120.9(5) ?
    C16 C17 Br4 . . 119.9(4) ?
    C18 C17 Br4 . . 119.2(4) ?
    C17 C18 C19 . . 119.2(5) ?
    C17 C18 H18 . . 120.4 ?
    C19 C18 H18 . . 120.4 ?
    C20 C19 C18 . . 120.1(4) ?
    C20 C19 C21 . . 122.0(4) ?
    C18 C19 C21 . . 117.9(4) ?
    O2 C20 C19 . . 122.5(4) ?
    O2 C20 C15 . . 118.3(5) ?
    C19 C20 C15 . . 119.2(4) ?
    N4 C21 C19 . . 121.8(4) ?
    N4 C21 H21 . . 119.1 ?
    C19 C21 H21 . . 119.1 ?
    N6 C22 N5 . . 114.7(4) ?
    N6 C22 N4 . . 128.1(4) ?
    N5 C22 N4 . . 117.1(4) ?
    N6 C23 C24 . . 130.5(4) ?
    N6 C23 C28 . . 110.2(4) ?
    C24 C23 C28 . . 119.3(4) ?
    C25 C24 C23 . . 118.4(5) ?
    C25 C24 H24 . . 120.8 ?
    C23 C24 H24 . . 120.8 ?
    C24 C25 C26 . . 121.6(5) ?
    C24 C25 H25 . . 119.2 ?
    C26 C25 H25 . . 119.2 ?
    C27 C26 C25 . . 122.2(5) ?
    C27 C26 H26 . . 118.9 ?
    C25 C26 H26 . . 118.9 ?
    C26 C27 C28 . . 116.0(5) ?
    C26 C27 H27 . . 122.0 ?
    C28 C27 H27 . . 122.0 ?
    N5 C28 C27 . . 132.9(4) ?
    N5 C28 C23 . . 104.6(4) ?
    C27 C28 C23 . . 122.5(4) ?
    O3 C29 C30 . . 113.7(5) ?
    O3 C29 H29A . . 108.8 ?
    C30 C29 H29A . . 108.8 ?
    O3 C29 H29B . . 108.8 ?
    C30 C29 H29B . . 108.8 ?
    H29A C29 H29B . . 107.7 ?
    C29 C30 H30A . . 109.5 ?
    C29 C30 H30B . . 109.5 ?
    H30A C30 H30B . . 109.5 ?
    C29 C30 H30C . . 109.5 ?
    H30A C30 H30C . . 109.5 ?
    H30B C30 H30C . . 109.5 ?
loop_
    _geom_torsion_atom_site_label_1
    _geom_torsion_atom_site_label_2
    _geom_torsion_atom_site_label_3
    _geom_torsion_atom_site_label_4
    _geom_torsion_site_symmetry_1
    _geom_torsion_site_symmetry_2
    _geom_torsion_site_symmetry_3
    _geom_torsion_site_symmetry_4
    _geom_torsion
    _geom_torsion_publ_flag
    C6 C1 C2 C3 . . . . -0.1(7) ?
    Br1 C1 C2 C3 . . . . -179.6(3) ?
    C1 C2 C3 C4 . . . . 0.8(7) ?
    C1 C2 C3 Br2 . . . . -179.8(4) ?
    C2 C3 C4 C5 . . . . -0.7(7) ?
    Br2 C3 C4 C5 . . . . 179.9(4) ?
    C3 C4 C5 C6 . . . . -0.2(7) ?
    C3 C4 C5 C7 . . . . -178.8(4) ?
    C2 C1 C6 O1 . . . . -179.2(4) ?
    Br1 C1 C6 O1 . . . . 0.3(6) ?
    C2 C1 C6 C5 . . . . -0.7(7) ?
    Br1 C1 C6 C5 . . . . 178.8(3) ?
    C4 C5 C6 O1 . . . . 179.2(4) ?
    C7 C5 C6 O1 . . . . -2.2(7) ?
    C4 C5 C6 C1 . . . . 0.9(7) ?
    C7 C5 C6 C1 . . . . 179.4(4) ?
    C8 N1 C7 C5 . . . . -178.9(4) ?
    C4 C5 C7 N1 . . . . 173.0(5) ?
    C6 C5 C7 N1 . . . . -5.5(7) ?
    C14 N3 C8 N2 . . . . -0.1(5) ?
    C14 N3 C8 N1 . . . . 179.9(5) ?
    C9 N2 C8 N3 . . . . -1.0(6) ?
    C9 N2 C8 N1 . . . . 179.0(4) ?
    C7 N1 C8 N3 . . . . 8.9(8) ?
    C7 N1 C8 N2 . . . . -171.1(4) ?
    C8 N2 C9 C10 . . . . -177.0(5) ?
    C8 N2 C9 C14 . . . . 1.6(5) ?
    N2 C9 C10 C11 . . . . 178.9(5) ?
    C14 C9 C10 C11 . . . . 0.5(7) ?
    C9 C10 C11 C12 . . . . 1.4(8) ?
    C10 C11 C12 C13 . . . . -1.7(9) ?
    C11 C12 C13 C14 . . . . 0.1(9) ?
    C8 N3 C14 C13 . . . . -179.8(5) ?
    C8 N3 C14 C9 . . . . 1.2(5) ?
    C12 C13 C14 N3 . . . . -177.1(5) ?
    C12 C13 C14 C9 . . . . 1.8(7) ?
    N2 C9 C14 N3 . . . . -1.8(5) ?
    C10 C9 C14 N3 . . . . 177.0(4) ?
    N2 C9 C14 C13 . . . . 179.1(4) ?
    C10 C9 C14 C13 . . . . -2.1(7) ?
    C20 C15 C16 C17 . . . . 0.5(7) ?
    Br3 C15 C16 C17 . . . . -178.3(4) ?
    C15 C16 C17 C18 . . . . 0.8(7) ?
    C15 C16 C17 Br4 . . . . 179.6(3) ?
    C16 C17 C18 C19 . . . . -0.5(7) ?
    Br4 C17 C18 C19 . . . . -179.3(3) ?
    C17 C18 C19 C20 . . . . -1.2(7) ?
    C17 C18 C19 C21 . . . . 177.1(4) ?
    C18 C19 C20 O2 . . . . -178.1(4) ?
    C21 C19 C20 O2 . . . . 3.8(7) ?
    C18 C19 C20 C15 . . . . 2.5(7) ?
    C21 C19 C20 C15 . . . . -175.7(4) ?
    C16 C15 C20 O2 . . . . 178.3(4) ?
    Br3 C15 C20 O2 . . . . -2.8(6) ?
    C16 C15 C20 C19 . . . . -2.2(7) ?
    Br3 C15 C20 C19 . . . . 176.7(3) ?
    C22 N4 C21 C19 . . . . 178.2(4) ?
    C20 C19 C21 N4 . . . . 2.6(7) ?
    C18 C19 C21 N4 . . . . -175.6(4) ?
    C23 N6 C22 N5 . . . . 0.6(5) ?
    C23 N6 C22 N4 . . . . 178.9(4) ?
    C28 N5 C22 N6 . . . . -0.4(5) ?
    C28 N5 C22 N4 . . . . -178.9(4) ?
    C21 N4 C22 N6 . . . . 3.2(7) ?
    C21 N4 C22 N5 . . . . -178.5(4) ?
    C22 N6 C23 C24 . . . . -179.3(5) ?
    C22 N6 C23 C28 . . . . -0.5(5) ?
    N6 C23 C24 C25 . . . . 178.3(5) ?
    C28 C23 C24 C25 . . . . -0.4(7) ?
    C23 C24 C25 C26 . . . . -0.2(8) ?
    C24 C25 C26 C27 . . . . 0.5(8) ?
    C25 C26 C27 C28 . . . . -0.2(7) ?
    C22 N5 C28 C27 . . . . 178.2(5) ?
    C22 N5 C28 C23 . . . . 0.0(5) ?
    C26 C27 C28 N5 . . . . -178.5(5) ?
    C26 C27 C28 C23 . . . . -0.5(7) ?
    N6 C23 C28 N5 . . . . 0.3(5) ?
    C24 C23 C28 N5 . . . . 179.3(4) ?
    N6 C23 C28 C27 . . . . -178.1(4) ?
    C24 C23 C28 C27 . . . . 0.8(7) ?
loop_
    _geom_hbond_atom_site_label_D
    _geom_hbond_atom_site_label_H
    _geom_hbond_atom_site_label_A
    _geom_hbond_site_symmetry_A
    _geom_hbond_distance_DH
    _geom_hbond_distance_HA
    _geom_hbond_distance_DA
    _geom_hbond_angle_DHA
    _geom_hbond_publ_flag
    N5 H5 N3 1_555 0.86 2.14 2.997(4) 172 yes
    N2 H2A O3 4_576 0.86 2.00 2.816(4) 157 yes
    O1 H1 N1 1_555 0.82 1.90 2.618(6) 146 yes
    O2 H2 N4 1_555 0.82 1.92 2.640(6) 147 yes
    O3 H3 N6 3_665 0.82 2.08 2.900(5) 176 yes
