# Supplementary material for: 2-[(1H-Benzimidazol-2-yl)imino­meth­yl]-4,6-dibromo­phenol ethanol hemisolvate
Source: Acta Crystallogr Sect E Struct Rep Online. 2013 Feb 9;69(Pt 3):o362. doi: 10.1107/S1600536813002031 (PMC3588477; doi:10.1107/S1600536813002031)
Supplement: Supplementary file 2 [file e-69-0o362-Isup2.hkl]

# 
# h,k,l, Fc-squared, Fo-squared, sigma(Fo-squared) and status flag 
# 
data_I
_shelx_title ' 0113-LJ-4 in P21/c14' 
_shelx_refln_list_code          4 
_shelx_F_calc_maximum      369.23 
_exptl_crystal_F_000      1640.00 
_reflns_d_resolution_high  0.8000 
 
loop_ 
 _symmetry_equiv_pos_as_xyz 
 'x, y, z' 
 '-x, y+1/2, -z+1/2' 
 '-x, -y, -z' 
 'x, -y-1/2, z-1/2' 
 
_cell_length_a    14.5300 
_cell_length_b    16.8190 
_cell_length_c    13.8491 
_cell_angle_alpha  90.000 
_cell_angle_beta  111.656 
_cell_angle_gamma  90.000 
 
_shelx_F_squared_multiplier     1.000 
 
loop_ 
 _refln_index_h 
 _refln_index_k 
 _refln_index_l 
 _refln_F_squared_calc 
 _refln_F_squared_meas 
 _refln_F_squared_sigma 
 _refln_observed_status 
   2   0   0    55125.39    54219.02   1122.03 o 
   3   0   0    66994.67    68500.64    834.65 o 
   4   0   0      100.20      136.46     29.63 o 
   5   0   0    75583.95    77726.48   1011.25 o 
   6   0   0    58896.11    59315.01   1746.30 o 
   7   0   0      119.91      275.63     60.58 o 
   8   0   0     3335.45     3122.34    196.05 o 
   9   0   0      503.42      480.44    121.40 o 
  10   0   0      859.84     1109.88    184.73 o 
  11   0   0       33.47      182.20    104.88 o 
  12   0   0     1881.21     1327.71    868.65 o 
  13   0   0       41.82      -32.57     71.05 o 
  14   0   0     1582.91     1113.91    571.61 o 
  15   0   0      101.74      208.39    106.03 o 
  16   0   0      132.77      204.01     91.06 o 
   2   1   0      158.94      138.56     19.54 o 
   3   1   0    18702.60    18037.23    191.45 o 
   4   1   0     6790.22     6318.25     84.52 o 
   5   1   0       88.34      183.29     15.55 o 
   6   1   0     6186.33     4845.37     89.08 o 
   7   1   0     2679.13     2486.08    171.91 o 
   8   1   0     4194.41     3849.97    161.55 o 
   9   1   0    10719.93    10932.62    389.79 o 
  10   1   0       36.67       12.54     37.60 o 
  11   1   0     4479.72     4693.70    278.31 o 
  12   1   0      194.51      326.47     81.74 o 
  13   1   0     1706.79     1581.21    174.63 o 
  14   1   0     3252.47     3699.42    278.33 o 
  15   1   0      334.54      526.87    111.51 o 
  16   1   0        8.30       27.69     39.74 o 
   1   2   0      465.09      428.16     29.48 o 
   2   2   0      249.64      368.67     18.92 o 
   3   2   0    24590.95    24695.21    241.10 o 
   4   2   0      446.14      359.31     25.00 o 
   5   2   0     1026.53      841.28     53.54 o 
   6   2   0     8418.16     8958.92    194.84 o 
   7   2   0       26.87       45.44     10.82 o 
   8   2   0     2495.22     2507.96    108.35 o 
   9   2   0       60.02      100.22     27.64 o 
  10   2   0      375.39      435.66     45.28 o 
  11   2   0      622.62      696.81     81.84 o 
  12   2   0       11.13       38.60     74.65 o 
  13   2   0      176.89      266.72     95.58 o 
  14   2   0      690.73      649.87    177.38 o 
  15   2   0       15.45       27.31     55.00 o 
  16   2   0       13.06       65.98     52.90 o 
   1   3   0     7907.49     7074.77     98.32 o 
   2   3   0     1207.09      954.95     30.40 o 
   3   3   0      696.58      844.16     35.36 o 
   4   3   0    21092.22    20222.16    309.18 o 
   5   3   0     6746.72     7736.42    135.32 o 
   6   3   0      195.30      435.89     48.16 o 
   7   3   0      332.37      387.61     41.31 o 
   8   3   0     1531.14     1419.41     61.39 o 
   9   3   0    14341.54    13694.65    250.50 o 
  10   3   0     7833.86     6915.45    376.85 o 
  11   3   0     1518.08     1263.94     92.05 o 
  12   3   0       28.16       54.75     35.56 o 
  13   3   0     1183.12     1206.49    156.22 o 
  14   3   0     1352.07     1592.85    185.57 o 
  15   3   0     1359.95     1686.18    270.61 o 
  16   3   0      214.76      310.24    123.54 o 
   0   4   0    39404.78    37682.10    636.65 o 
   1   4   0    14125.83    13832.84    187.03 o 
   2   4   0    20517.23    21316.63    247.68 o 
   3   4   0     5341.92     5277.46     90.74 o 
   4   4   0     3532.35     3069.48     74.87 o 
   5   4   0    27833.17    28671.51    330.61 o 
   6   4   0     2282.34     2088.09    141.64 o 
   7   4   0        1.47       25.94     40.99 o 
   8   4   0     1259.44     1189.62    117.60 o 
   9   4   0     2573.71     2544.85     90.01 o 
  10   4   0      363.89      355.16     32.66 o 
  11   4   0      419.07      390.23     45.03 o 
  12   4   0      216.25      163.08     52.03 o 
  13   4   0        1.37      -33.51     41.17 o 
  14   4   0      219.86      125.88     61.36 o 
  15   4   0       17.49       54.25    118.10 o 
  16   4   0      184.50      176.87     77.55 o 
   1   5   0     2141.30     2249.93     98.32 o 
   2   5   0     4162.88     4536.86     92.89 o 
   3   5   0      634.82      812.87     35.49 o 
   4   5   0      584.86      552.22     31.93 o 
   5   5   0    26310.76    25908.94    345.04 o 
   6   5   0     6437.40     6378.32    200.39 o 
   7   5   0      203.84      352.91     50.99 o 
   8   5   0     1217.71      925.48    104.26 o 
   9   5   0      292.40      348.92     65.21 o 
  10   5   0     8240.87     7352.75    170.76 o 
  11   5   0    12076.06    11317.12    357.25 o 
  12   5   0     1394.51     1451.72    134.67 o 
  13   5   0       48.05       45.93     37.52 o 
  14   5   0       39.36       16.19     36.88 o 
  15   5   0      326.32      237.13     77.74 o 
  16   5   0      642.79      553.20    188.78 o 
   0   6   0    14637.39    15430.07    386.65 o 
   1   6   0     1318.56     1187.02     80.30 o 
   2   6   0    16945.59    16913.73    220.27 o 
   3   6   0     6906.28     6891.63    127.06 o 
   4   6   0     3314.73     2746.37     78.66 o 
   5   6   0     4651.00     4183.07    105.85 o 
   6   6   0      359.12      336.69     35.41 o 
   7   6   0     2162.85     2390.73    130.00 o 
   8   6   0      794.50      793.50     80.60 o 
   9   6   0       32.38      111.01     46.13 o 
  10   6   0      186.65      101.14     40.36 o 
  11   6   0      449.70      421.00     53.90 o 
  12   6   0       91.21        3.97     36.06 o 
  13   6   0      314.44      369.84     69.31 o 
  14   6   0      570.36      745.35    127.25 o 
  15   6   0      107.29       29.08     82.09 o 
  16   6   0       39.92       42.98     84.18 o 
   1   7   0      167.09      109.81     21.11 o 
   2   7   0     1268.71     1141.67     55.29 o 
   3   7   0       56.50       76.04     18.66 o 
   4   7   0       34.00       44.58     11.21 o 
   5   7   0     2332.40     2431.07     88.68 o 
   6   7   0       87.11      101.05     21.40 o 
   7   7   0      122.39      170.55     31.61 o 
   8   7   0     4661.93     4927.45    177.18 o 
   9   7   0       28.75       60.43     26.80 o 
  10   7   0     1420.52     1701.62    228.30 o 
  11   7   0     1125.68     1177.81    116.12 o 
  12   7   0       56.27       66.54     31.48 o 
  13   7   0     1020.11     1267.66    131.22 o 
  14   7   0       64.99       50.30     49.23 o 
  15   7   0       11.62      130.42    106.56 o 
   0   8   0    25564.52    28108.70    898.21 o 
   1   8   0     8695.84     9087.18    323.15 o 
   2   8   0     1285.57     1225.40     60.40 o 
   3   8   0     1620.32     1594.45     77.47 o 
   4   8   0     4915.22     4216.71    133.92 o 
   5   8   0     5715.90     5048.15    194.60 o 
   6   8   0     4076.70     3786.27    159.00 o 
   7   8   0     1536.10     1473.32     90.29 o 
   8   8   0     1067.67     1082.15     83.36 o 
   9   8   0     2597.59     2608.73    136.26 o 
  10   8   0     1437.82     1648.96    127.80 o 
  11   8   0       88.44       -0.48     38.79 o 
  12   8   0       14.23       22.83     28.98 o 
  13   8   0      786.08      896.74     99.19 o 
  14   8   0       64.27      141.82     46.62 o 
  15   8   0        2.18       75.75     71.56 o 
   1   9   0    11628.68    12498.70    409.00 o 
   2   9   0     9770.65     9757.99    279.27 o 
   3   9   0      848.44     1014.61     64.73 o 
   4   9   0    20041.51    20189.08    422.62 o 
   5   9   0     7123.77     6957.98    275.80 o 
   6   9   0        0.05       39.27     22.99 o 
   7   9   0     1434.08     1490.58     93.29 o 
   8   9   0      223.53      218.34     40.61 o 
   9   9   0     2347.10     2432.65    132.57 o 
  10   9   0     2569.72     2434.59    141.93 o 
  11   9   0      934.61     1033.44    108.67 o 
  12   9   0        5.66       46.36     29.81 o 
  13   9   0      306.85      374.32     96.96 o 
  14   9   0       25.66      -35.37     40.85 o 
  15   9   0      188.66      296.11    152.47 o 
   0  10   0     7422.26     8801.75    495.96 o 
   1  10   0      391.20      363.73     77.03 o 
   2  10   0       46.52       39.16     19.97 o 
   3  10   0       25.91       14.72     26.54 o 
   4  10   0       39.98       47.24     21.71 o 
   5  10   0      579.12      639.43     69.93 o 
   6  10   0     2407.39     2197.21    133.61 o 
   7  10   0     1112.72     1157.92    103.33 o 
   8  10   0      279.94      267.21     45.37 o 
   9  10   0      663.89      696.60     73.84 o 
  10  10   0      114.20      193.09     44.94 o 
  11  10   0      616.69      701.88     88.17 o 
  12  10   0      516.63      615.38    116.90 o 
  13  10   0       12.16       -2.31     41.35 o 
  14  10   0       13.94        2.56     46.63 o 
   1  11   0      101.09       67.53     20.64 o 
   2  11   0      158.54      203.56     33.78 o 
   3  11   0     1066.35     1072.59     84.01 o 
   4  11   0      898.54      860.41     78.43 o 
   5  11   0      884.96      925.18     96.74 o 
   6  11   0       26.45       19.39     31.61 o 
   7  11   0      185.93      242.44     52.92 o 
   8  11   0     1431.56     1802.91    136.48 o 
   9  11   0     4633.79     4339.09    270.01 o 
  10  11   0      230.47      135.92     44.74 o 
  11  11   0      168.38      150.80     48.61 o 
  12  11   0       16.55      103.48     52.87 o 
  13  11   0      790.14     1047.34    130.57 o 
  14  11   0      696.01      744.34    115.53 o 
   0  12   0    18063.75    18316.65    836.66 o 
   1  12   0     1496.58     1434.76    100.32 o 
   2  12   0     1875.74     1779.20    106.41 o 
   3  12   0     4009.02     3921.76    171.91 o 
   4  12   0      165.98      173.21     30.96 o 
   5  12   0     9412.51     9133.77    339.91 o 
   6  12   0     2005.37     2200.43    151.35 o 
   7  12   0      592.32      620.86     80.64 o 
   8  12   0     3225.22     3614.49    258.34 o 
   9  12   0        3.07       43.19     61.40 o 
  10  12   0     1040.53     1111.66    129.15 o 
  11  12   0      905.31      868.95    111.80 o 
  12  12   0       95.68       21.56     52.13 o 
  13  12   0      202.15      269.36     76.12 o 
   1  13   0     2920.45     2918.84    150.23 o 
   2  13   0     2983.54     2911.19    135.10 o 
   3  13   0      697.44      723.33     75.31 o 
   4  13   0     2468.25     2594.34    148.00 o 
   5  13   0      163.31      225.07     48.63 o 
   6  13   0     3471.37     3703.60    190.40 o 
   7  13   0       96.89       69.23     32.06 o 
   8  13   0        0.76       34.94     28.85 o 
   9  13   0      260.94      309.24     95.91 o 
  10  13   0       11.78       16.44     63.08 o 
  11  13   0      882.34      967.79    149.31 o 
  12  13   0      149.64      137.13     60.17 o 
  13  13   0       21.92       60.60     58.37 o 
   0  14   0      174.78      206.09     83.48 o 
   1  14   0     1381.85     1347.10    105.02 o 
   2  14   0      965.50      991.84     90.04 o 
   3  14   0      245.89      220.18     47.16 o 
   4  14   0      445.56      521.93     79.01 o 
   5  14   0      332.44      344.29     50.27 o 
   6  14   0      360.51      360.10     71.62 o 
   7  14   0     1646.11     1800.07    141.35 o 
   8  14   0        4.63       17.66     28.57 o 
   9  14   0      212.40      163.60     60.65 o 
  10  14   0      264.42      184.67     76.64 o 
  11  14   0        8.82       34.74     54.22 o 
  12  14   0      403.45      254.40    176.55 o 
   1  15   0       45.08       42.00     28.78 o 
   2  15   0       74.23      133.94     55.17 o 
   3  15   0       74.57       94.14     30.81 o 
   4  15   0     1127.16     1186.63    105.49 o 
   5  15   0      423.12      340.56     59.24 o 
   6  15   0      315.84      290.41     44.81 o 
   7  15   0      226.83       91.68    114.43 o 
   8  15   0        0.96      131.70     72.33 o 
   9  15   0      186.11      142.53     73.25 o 
  10  15   0      153.49      234.77     90.77 o 
  11  15   0       29.85       61.22     60.23 o 
   0  16   0     2481.76     2545.13    335.19 o 
   1  16   0       50.50      118.40    122.55 o 
   2  16   0     1010.65     1150.86    160.85 o 
   3  16   0     2670.65     2964.68    459.03 o 
   4  16   0      151.40      109.73     62.28 o 
   5  16   0        5.05       20.36     57.17 o 
   6  16   0      587.09      684.87    127.17 o 
   7  16   0       14.13      224.94     75.44 o 
   8  16   0      420.00      452.87    107.33 o 
   9  16   0      482.69      715.63    184.57 o 
  10  16   0       75.30       21.28     52.55 o 
   1  17   0      169.38      103.73     47.85 o 
   2  17   0        1.48      149.77     74.49 o 
   3  17   0      175.88      328.78    245.40 o 
   4  17   0      316.89      220.09    183.08 o 
   5  17   0      197.22      184.34     80.54 o 
   6  17   0        4.41       12.82     54.04 o 
   7  17   0       13.81       78.57     85.06 o 
   8  17   0       60.78      143.05    102.30 o 
   9  17   0       71.77       55.80    164.86 o 
   0  18   0      145.14        7.16     69.99 o 
   1  18   0       12.14       74.77     68.86 o 
   2  18   0      341.11      288.65     90.22 o 
   3  18   0      211.43      357.64    114.21 o 
   4  18   0        5.27       74.18    142.47 o 
   5  18   0        0.16      -38.55     57.03 o 
   6  18   0       33.52       41.19     74.24 o 
   7  18   0       71.47      172.34     90.40 o 
   8  18   0       33.05       57.68     62.92 o 
   1  19   0       34.68       24.57     45.16 o 
   2  19   0       31.35      -59.41     66.48 o 
   3  19   0        0.75      -36.64     57.69 o 
   4  19   0       47.75      165.87     83.92 o 
   5  19   0       21.92       29.26     63.34 o 
   6  19   0       49.80       69.89     56.17 o 
   7  19   0        4.35       49.09     50.36 o 
   0  20   0      224.94      602.39    197.98 o 
   1  20   0       66.15       67.14    115.89 o 
   2  20   0       44.05      -70.62    139.76 o 
   3  20   0      103.58       60.68     61.65 o 
   4  20   0      175.28      212.19     98.15 o 
   5  20   0      141.67      182.96     68.62 o 
 -17   1   1      522.89      587.70    129.01 o 
 -16   1   1      942.60     1010.07    155.45 o 
 -15   1   1      667.39      785.91    132.13 o 
 -14   1   1      167.03      152.13     88.85 o 
 -13   1   1     1083.27      951.58    136.98 o 
 -12   1   1     5393.69     5216.87    253.67 o 
 -11   1   1     6790.03     6411.11   1021.04 o 
 -10   1   1     2154.04     2284.75    127.49 o 
  -9   1   1      603.43      758.06     51.04 o 
  -8   1   1      271.06      461.24     32.46 o 
  -7   1   1     4482.83     4291.36    113.32 o 
  -6   1   1      631.29      614.40     33.12 o 
  -5   1   1     7784.61     6905.72    103.76 o 
  -4   1   1    10010.34     9513.71    116.52 o 
  -3   1   1       83.45      120.01      9.02 o 
  -2   1   1    10809.61    10056.14    142.25 o 
   2   1   1     4302.35     3995.77     84.72 o 
   3   1   1    21409.60    21454.47    397.28 o 
   4   1   1    32677.91    36871.67    390.63 o 
   5   1   1     6642.01     7204.76    162.92 o 
   6   1   1      900.21     1082.06    120.96 o 
   7   1   1     7812.10     8239.02    461.37 o 
   8   1   1     5838.93     5742.14    275.88 o 
   9   1   1     9213.66     8831.80    368.48 o 
  10   1   1     6962.09     6674.86    331.43 o 
  11   1   1     1428.60     1519.25    162.53 o 
  12   1   1      631.62      728.79    120.96 o 
  13   1   1      821.34      922.73    150.11 o 
  14   1   1     1521.78     1726.91    336.86 o 
  15   1   1      222.42       69.11    140.60 o 
  16   1   1        0.37       12.68     51.96 o 
 -17   2   1      288.39      168.04     90.69 o 
 -16   2   1       55.72      -32.15     65.70 o 
 -15   2   1      106.60       56.49     48.95 o 
 -14   2   1      313.44      215.47     70.40 o 
 -13   2   1      178.68      127.93     41.97 o 
 -12   2   1      262.59      171.01     43.81 o 
 -11   2   1       90.41      105.79     27.28 o 
 -10   2   1     1119.00     1065.92     55.48 o 
  -9   2   1     8671.00     8292.54    194.20 o 
  -8   2   1    10520.50    10456.98    295.86 o 
  -7   2   1       78.46      115.56     15.65 o 
  -6   2   1       29.52       33.55     10.63 o 
  -5   2   1     3488.64     3226.02     65.84 o 
  -4   2   1     6252.71     6738.85     98.30 o 
  -3   2   1    23863.51    24697.91    211.82 o 
  -2   2   1    28265.98    28762.41    229.95 o 
  -1   2   1     1353.05     1201.11     71.88 o 
   0   2   1      678.48      609.35     39.78 o 
   1   2   1     8247.44     8929.18    109.82 o 
   2   2   1       22.80       54.88     10.59 o 
   3   2   1     8841.88     8404.17    134.97 o 
   4   2   1    34354.86    32618.01    331.17 o 
   5   2   1    19215.76    19287.70    264.92 o 
   6   2   1     1767.97     1679.55    106.02 o 
   7   2   1    20378.06    21266.00    555.82 o 
   8   2   1     4581.98     3560.23    373.23 o 
   9   2   1     1222.82     1329.10    138.14 o 
  10   2   1     5695.00     5331.13    294.14 o 
  11   2   1        2.37       72.54    102.75 o 
  12   2   1     7551.42     6969.69    376.60 o 
  13   2   1     1727.87     1894.99    201.16 o 
  14   2   1      447.75      485.07    109.48 o 
  15   2   1      105.06      137.35     50.62 o 
  16   2   1       46.01      254.95    108.49 o 
 -17   3   1       47.86      193.09    113.45 o 
 -16   3   1       38.50       60.55    100.95 o 
 -15   3   1      777.23      749.16    127.19 o 
 -14   3   1       90.59      109.24     49.85 o 
 -13   3   1      711.82      687.93     93.64 o 
 -12   3   1       12.45      -27.15     27.15 o 
 -11   3   1      302.91      238.50     34.51 o 
 -10   3   1      484.38      535.22     41.34 o 
  -9   3   1      267.62      242.65     28.99 o 
  -8   3   1       88.66      145.62     23.03 o 
  -7   3   1     5200.32     5596.02    154.93 o 
  -6   3   1     7702.60     7610.48    145.93 o 
  -5   3   1      674.73      806.41     35.69 o 
  -4   3   1     9735.28     9993.73    126.58 o 
  -3   3   1    24864.09    25606.58    222.05 o 
  -2   3   1     5634.28     5192.60     74.59 o 
  -1   3   1     1809.46     1844.11     59.30 o 
   0   3   1       85.00       80.55     13.01 o 
   1   3   1     4256.76     4359.54     73.72 o 
   2   3   1    49667.49    50156.43    619.37 o 
   3   3   1     2272.22     2014.35     61.02 o 
   4   3   1    16007.59    16472.30    274.13 o 
   5   3   1    24555.01    25311.00    381.88 o 
   6   3   1     2797.66     3584.25    189.02 o 
   7   3   1     8853.60     9597.17    432.72 o 
   8   3   1     5160.13     4886.15    165.95 o 
   9   3   1       10.20        2.46     12.21 o 
  10   3   1      306.49      208.51     49.40 o 
  11   3   1      174.68      238.48     75.17 o 
  12   3   1      816.05      796.76    132.30 o 
  13   3   1       21.69       42.14     97.11 o 
  14   3   1        9.21       -4.76     68.35 o 
  15   3   1      175.27      274.33     92.32 o 
  16   3   1      272.46      332.67    101.39 o 
 -16   4   1        7.33       44.21     78.39 o 
 -15   4   1      534.77      703.59    123.02 o 
 -14   4   1      856.04      973.74    117.05 o 
 -13   4   1     3245.91     3375.59    206.73 o 
 -12   4   1     2478.82     2907.79    207.24 o 
 -11   4   1     1509.40     1727.32    140.82 o 
 -10   4   1      339.62      340.18     37.10 o 
  -9   4   1     5046.67     5033.79    188.18 o 
  -8   4   1     3175.99     3081.20    110.11 o 
  -7   4   1    31388.43    29838.39    439.63 o 
  -6   4   1    46477.25    44824.65    500.83 o 
  -5   4   1     1424.63     1393.25     59.10 o 
  -4   4   1     4272.93     4008.12     71.82 o 
  -3   4   1       33.57      112.51     11.10 o 
  -2   4   1    53658.23    54598.71    700.79 o 
  -1   4   1    90540.47    90246.77    923.34 o 
   0   4   1    12592.75    12584.39    372.13 o 
   1   4   1     9246.94     9520.85    117.66 o 
   2   4   1      180.18      121.14     13.18 o 
   3   4   1    11874.94    10855.73    162.06 o 
   4   4   1     3501.76     3293.29     89.33 o 
   5   4   1      129.19      162.36     22.66 o 
   6   4   1      541.64      410.72     63.32 o 
   7   4   1      612.98      744.40     78.13 o 
   8   4   1     2264.45     2389.16    147.42 o 
   9   4   1      378.51      329.97     28.45 o 
  10   4   1     1193.53     1030.48     87.29 o 
  11   4   1      488.90      548.18     99.76 o 
  12   4   1      187.99      221.78     68.63 o 
  13   4   1       84.53       61.75     47.76 o 
  14   4   1     1047.85      765.77    141.12 o 
  15   4   1     1266.13     1321.14    183.27 o 
  16   4   1      604.64      742.82    146.84 o 
 -16   5   1      759.44      789.44    210.16 o 
 -15   5   1      425.21      425.23    110.36 o 
 -14   5   1       89.43       75.15     83.13 o 
 -13   5   1       78.78       38.88     32.65 o 
 -12   5   1      234.25      238.61     48.37 o 
 -11   5   1     3148.11     3032.07    137.31 o 
 -10   5   1     1296.75     1133.57     71.70 o 
  -9   5   1       93.05      124.89     51.67 o 
  -8   5   1     1866.86     1792.97     95.06 o 
  -7   5   1     1073.37     1446.71    118.63 o 
  -6   5   1    19382.54    21016.39    476.09 o 
  -5   5   1     5969.25     5511.81    100.65 o 
  -4   5   1     2974.72     3276.57     69.69 o 
  -3   5   1    26184.37    26595.11    410.36 o 
  -2   5   1     8533.98     7864.51    146.13 o 
  -1   5   1     5881.04     5986.27    144.17 o 
   0   5   1    12366.73    12012.90    218.82 o 
   1   5   1     9484.07     9883.18    144.61 o 
   2   5   1    22595.13    21954.61    219.15 o 
   3   5   1    10528.00    10751.06    153.44 o 
   4   5   1       51.72       48.11     12.13 o 
   5   5   1      624.44      462.48     38.66 o 
   6   5   1      117.26      140.78     28.91 o 
   7   5   1     8231.09     8347.38    324.89 o 
   8   5   1     4373.90     4689.97    206.25 o 
   9   5   1      958.17     1003.96     99.89 o 
  10   5   1      290.94      347.44     44.74 o 
  11   5   1       16.41       38.74     45.27 o 
  12   5   1     1249.58     1393.72    165.59 o 
  13   5   1     1051.79     1311.15    174.98 o 
  14   5   1      200.13      331.20     93.07 o 
  15   5   1        3.10       -8.25     51.89 o 
 -16   6   1      381.45      472.07    159.52 o 
 -15   6   1        4.92       96.02     65.33 o 
 -14   6   1       55.50       88.15     33.70 o 
 -13   6   1     1094.87      882.83    103.24 o 
 -12   6   1       13.77       27.57     25.14 o 
 -11   6   1       34.38       23.75     29.84 o 
 -10   6   1      165.68      162.02     30.41 o 
  -9   6   1      372.01      423.52     63.18 o 
  -8   6   1      111.53       96.23     23.03 o 
  -7   6   1     2636.66     2511.30     93.75 o 
  -6   6   1      272.55      243.99     26.82 o 
  -5   6   1     7166.94     7153.02    134.11 o 
  -4   6   1      433.88      494.88     32.31 o 
  -3   6   1      243.91      348.58     24.43 o 
  -2   6   1     1385.92     1443.98     62.32 o 
  -1   6   1     1715.35     1981.28     85.92 o 
   0   6   1     2429.28     2420.14     96.24 o 
   1   6   1     6662.68     6593.77    119.41 o 
   2   6   1     7031.37     6749.87    119.82 o 
   3   6   1      104.57      158.32     18.54 o 
   4   6   1       23.00       45.80     12.14 o 
   5   6   1       80.13      110.90     20.84 o 
   6   6   1      383.66      355.00     70.51 o 
   7   6   1     2623.29     2723.16    148.75 o 
   8   6   1       12.64       41.50     33.25 o 
   9   6   1      762.86      729.92     87.23 o 
  10   6   1      583.15      563.55     79.97 o 
  11   6   1       53.38       -7.70     37.36 o 
  12   6   1        1.71       15.78     48.11 o 
  13   6   1      156.15      175.48     98.91 o 
  14   6   1        0.81      -24.63     52.57 o 
  15   6   1      151.61       98.30     53.94 o 
 -16   7   1      404.45      348.88    155.04 o 
 -15   7   1     1150.50     1472.76    287.04 o 
 -14   7   1      150.12      183.94     62.84 o 
 -13   7   1      320.14      213.53     53.08 o 
 -12   7   1     2015.79     1678.89    164.01 o 
 -11   7   1     1095.87     1295.72     91.97 o 
 -10   7   1      556.56      619.29     74.40 o 
  -9   7   1      143.56      209.00     41.06 o 
  -8   7   1      163.50      202.60     29.49 o 
  -7   7   1     6359.22     6869.22    176.02 o 
  -6   7   1    13024.90    13376.56    226.19 o 
  -5   7   1      141.24      245.46     28.56 o 
  -4   7   1    11387.70    11825.83    304.06 o 
  -3   7   1    10868.45    10484.32    174.31 o 
  -2   7   1       56.41       33.05     15.94 o 
  -1   7   1    11070.57    10318.69    262.54 o 
   0   7   1     1493.35     1629.43     97.29 o 
   1   7   1     3600.36     3634.05    121.80 o 
   2   7   1    26662.63    25807.43    366.24 o 
   3   7   1    21537.53    21910.54    299.52 o 
   4   7   1      195.44      282.93     27.72 o 
   5   7   1      191.39      132.69     28.22 o 
   6   7   1     1779.64     1618.98    102.75 o 
   7   7   1    10111.02    10597.19    289.04 o 
   8   7   1    16695.09    16739.39    395.17 o 
   9   7   1     7200.99     7314.03    418.29 o 
  10   7   1       50.66       50.03     66.88 o 
  11   7   1      298.44      250.83     58.49 o 
  12   7   1      136.80       75.87     95.91 o 
  13   7   1      625.63      583.44    111.47 o 
  14   7   1      604.98      604.75    120.36 o 
  15   7   1      174.07        5.57     62.61 o 
 -15   8   1      975.44     1383.09    187.40 o 
 -14   8   1     1178.41     1474.34    148.78 o 
 -13   8   1       44.04      158.82     55.85 o 
 -12   8   1     4517.21     5639.13    255.18 o 
 -11   8   1     1441.43     1656.50    128.57 o 
 -10   8   1       69.30      108.81     30.41 o 
  -9   8   1     9864.96    10150.24    295.06 o 
  -8   8   1      129.11      191.72     34.72 o 
  -7   8   1     9790.33     9452.04    220.35 o 
  -6   8   1    19368.04    18598.34    373.55 o 
  -5   8   1       80.37      120.73     30.14 o 
  -4   8   1    12231.50    11263.23    269.62 o 
  -3   8   1      542.03      493.69     38.32 o 
  -2   8   1     6140.20     5866.60    186.55 o 
  -1   8   1     5676.89     5251.33    334.40 o 
   0   8   1     3687.23     3601.07    379.00 o 
   1   8   1     1575.45     1334.32     72.85 o 
   2   8   1        8.94       22.98     11.26 o 
   3   8   1     1461.57     1291.94     72.04 o 
   4   8   1      180.84      212.37     31.02 o 
   5   8   1       91.92       97.67     24.82 o 
   6   8   1       23.26       -3.62     21.11 o 
   7   8   1        4.10       23.27     22.30 o 
   8   8   1       15.06       24.27     23.34 o 
   9   8   1     1087.62     1146.06    131.26 o 
  10   8   1      455.79      500.14     98.73 o 
  11   8   1      859.84      991.67     98.47 o 
  12   8   1      446.32      522.93     86.82 o 
  13   8   1      112.83      153.09     54.89 o 
  14   8   1        9.21        9.81     88.90 o 
  15   8   1       28.70       74.56    112.42 o 
 -15   9   1       24.04       17.81     45.04 o 
 -14   9   1       31.32       94.41     42.14 o 
 -13   9   1       31.65       23.60     85.38 o 
 -12   9   1     2088.90     2081.84    302.08 o 
 -11   9   1      554.15      589.00     70.01 o 
 -10   9   1       74.43       32.11     28.38 o 
  -9   9   1     1666.48     1840.21    108.97 o 
  -8   9   1      181.63      227.20     36.71 o 
  -7   9   1       11.18       13.73     21.71 o 
  -6   9   1      858.04      977.14     67.12 o 
  -5   9   1     2620.89     2754.55    110.45 o 
  -4   9   1    11957.69    12203.65    305.00 o 
  -3   9   1    12361.86    12211.59    225.08 o 
  -2   9   1     1880.87     1891.54    138.41 o 
  -1   9   1    17379.30    19108.03    521.92 o 
   0   9   1    14925.03    15152.60    456.72 o 
   1   9   1     6459.81     6701.11    168.67 o 
   2   9   1     5357.85     5190.75    287.38 o 
   3   9   1      272.93      329.41     46.48 o 
   4   9   1    14557.36    14390.26    504.21 o 
   5   9   1    12333.78    12343.43    497.91 o 
   6   9   1      230.66      256.52     39.76 o 
   7   9   1     1670.96     1624.05    102.65 o 
   8   9   1       33.62       59.23     23.24 o 
   9   9   1      211.55       77.13     30.04 o 
  10   9   1     5770.66     6056.02    261.84 o 
  11   9   1      826.98      846.81     90.81 o 
  12   9   1      105.83       48.04     40.74 o 
  13   9   1       93.45      145.87     77.97 o 
  14   9   1       96.50       61.93     56.44 o 
 -15  10   1       56.20       69.53     94.43 o 
 -14  10   1      345.23      382.76    103.29 o 
 -13  10   1      274.88      249.88     74.64 o 
 -12  10   1      279.46      208.16    100.94 o 
 -11  10   1      210.20      151.60     70.01 o 
 -10  10   1       11.11       -8.19     25.00 o 
  -9  10   1      428.29      529.29     60.38 o 
  -8  10   1     4119.27     4209.08    202.50 o 
  -7  10   1      131.87      116.28     31.90 o 
  -6  10   1     2740.71     2405.95    127.17 o 
  -5  10   1      857.58      672.08     55.89 o 
  -4  10   1     1224.08     1241.39     75.65 o 
  -3  10   1      409.02      478.22     41.88 o 
  -2  10   1     5062.57     5369.84    274.88 o 
  -1  10   1     1077.31     1191.29    123.45 o 
   0  10   1     5713.12     5732.56    472.73 o 
   1  10   1     3289.59     3461.09    132.18 o 
   2  10   1     2777.42     3022.59    212.89 o 
   3  10   1        2.26       52.92     21.77 o 
   4  10   1     3152.15     2942.54    237.71 o 
   5  10   1     3636.75     3898.23    233.71 o 
   6  10   1      781.09      686.48     94.06 o 
   7  10   1     1623.34     1720.48    108.46 o 
   8  10   1     3293.41     3130.70    153.78 o 
   9  10   1        3.21        9.47     47.21 o 
  10  10   1     1599.70     1642.05    146.34 o 
  11  10   1       53.27       38.99     45.54 o 
  12  10   1     1746.13     2044.84    148.01 o 
  13  10   1     1111.12     1209.92    178.34 o 
  14  10   1       74.24        6.51     67.67 o 
 -14  11   1       98.67       80.14    129.55 o 
 -13  11   1      149.45      -39.20     60.30 o 
 -12  11   1        9.77       48.30     39.68 o 
 -11  11   1       36.50       28.46     36.09 o 
 -10  11   1        1.13       19.42     29.30 o 
  -9  11   1       10.81       46.48     74.41 o 
  -8  11   1       69.45      106.36     38.79 o 
  -7  11   1      892.28      892.28     89.56 o 
  -6  11   1      164.53       90.40     35.27 o 
  -5  11   1       40.35       30.07     20.33 o 
  -4  11   1       72.49       92.36     26.03 o 
  -3  11   1      394.90      393.78     49.79 o 
  -2  11   1       19.79       36.22     22.66 o 
  -1  11   1      303.03      298.45     66.08 o 
   0  11   1     3653.47     3747.16    238.80 o 
   1  11   1        7.16       53.28     16.34 o 
   2  11   1      493.40      466.26     52.00 o 
   3  11   1     2323.60     2185.81    120.09 o 
   4  11   1     1663.27     1662.03    110.91 o 
   5  11   1      541.74      591.08     72.25 o 
   6  11   1     3942.67     3941.18    191.08 o 
   7  11   1        6.00       -6.03     31.42 o 
   8  11   1      732.03      852.32     96.53 o 
   9  11   1     1488.51     1484.33    111.82 o 
  10  11   1        2.73      -11.98     31.45 o 
  11  11   1      313.07      398.62     69.09 o 
  12  11   1      221.05      217.43     63.14 o 
  13  11   1      135.34      103.52     59.63 o 
 -14  12   1       38.56       60.51     87.76 o 
 -13  12   1      183.73       94.57     54.90 o 
 -12  12   1        6.84        1.12     55.09 o 
 -11  12   1       87.99      117.73     48.59 o 
 -10  12   1      331.10      372.89     71.10 o 
  -9  12   1     1144.26     1277.20    120.04 o 
  -8  12   1      165.20       56.77     53.56 o 
  -7  12   1      174.09      163.37     54.19 o 
  -6  12   1       21.47       25.52     28.81 o 
  -5  12   1      215.71      197.01     43.08 o 
  -4  12   1      788.33      807.90     80.11 o 
  -3  12   1     2864.17     2707.52    130.77 o 
  -2  12   1     3151.57     3382.65    164.37 o 
  -1  12   1      191.20      227.07     59.04 o 
   0  12   1     1121.02     1202.35     84.49 o 
   1  12   1      489.54      543.89     56.28 o 
   2  12   1      521.44      497.65     56.85 o 
   3  12   1     2650.58     2326.78    135.01 o 
   4  12   1     2149.58     1914.23    143.65 o 
   5  12   1       46.78       62.21     56.03 o 
   6  12   1      310.54      398.19     64.41 o 
   7  12   1       15.00       13.02     30.29 o 
   8  12   1      185.00      124.89     43.71 o 
   9  12   1        0.05       28.27     27.08 o 
  10  12   1       59.15        0.85     56.52 o 
  11  12   1      164.72       23.45     40.67 o 
  12  12   1      299.85      279.30     65.22 o 
  13  12   1      454.10      568.20    167.83 o 
 -13  13   1       19.31       -0.04     55.06 o 
 -12  13   1      210.67      241.58    105.93 o 
 -11  13   1      863.84      894.21    114.19 o 
 -10  13   1     1093.32     1147.84    120.94 o 
  -9  13   1        4.85       -3.77     33.76 o 
  -8  13   1      864.88      784.45     95.02 o 
  -7  13   1        4.60      -32.23     32.62 o 
  -6  13   1      375.09      346.35     59.30 o 
  -5  13   1      178.63      124.20     33.34 o 
  -4  13   1     1433.44     1595.82    117.19 o 
  -3  13   1       64.11       17.31     20.09 o 
  -2  13   1     2267.46     2301.73    139.64 o 
  -1  13   1      467.51      507.61     98.09 o 
   0  13   1      153.80      178.67     33.98 o 
   1  13   1     1053.44     1071.24     82.50 o 
   2  13   1      412.07      384.36     51.88 o 
   3  13   1     2090.08     2103.72    126.59 o 
   4  13   1     2560.04     2614.78    149.00 o 
   5  13   1     4390.01     4578.39    209.18 o 
   6  13   1     1011.31      971.51     98.39 o 
   7  13   1      355.43      402.66     65.72 o 
   8  13   1       21.78       18.57     31.80 o 
   9  13   1       26.43       -9.32     33.85 o 
  10  13   1      659.31      592.95     90.89 o 
  11  13   1       82.54       27.48     34.31 o 
  12  13   1       51.66       63.70    164.00 o 
 -12  14   1       55.23       23.14     66.98 o 
 -11  14   1       50.53       35.30     38.99 o 
 -10  14   1       20.38       26.90     33.84 o 
  -9  14   1      126.35      247.87     58.19 o 
  -8  14   1      208.28      177.34     47.87 o 
  -7  14   1       68.68        2.66     32.07 o 
  -6  14   1      178.65      119.91     54.14 o 
  -5  14   1      110.71       59.68     27.09 o 
  -4  14   1      283.34      332.50     57.20 o 
  -3  14   1       24.08       39.04     24.65 o 
  -2  14   1      897.73      930.39     91.05 o 
  -1  14   1       82.29       64.33     40.06 o 
   0  14   1        0.75      -19.64     19.64 o 
   1  14   1      869.32      896.78     78.48 o 
   2  14   1      650.22      613.25     68.88 o 
   3  14   1      187.14      203.97     39.47 o 
   4  14   1      474.39      451.70     62.77 o 
   5  14   1      565.97      656.63     80.74 o 
   6  14   1       67.40       61.04     28.84 o 
   7  14   1     1524.14     1933.57    147.83 o 
   8  14   1      284.56      366.22     94.56 o 
   9  14   1      402.58      470.19    110.15 o 
  10  14   1      373.57      418.30    169.92 o 
  11  14   1        0.57       30.07    110.00 o 
  12  14   1      380.70      529.06    132.66 o 
 -12  15   1       50.08      -44.47     91.60 o 
 -11  15   1      261.16      201.20    104.87 o 
 -10  15   1       51.33       43.17     60.72 o 
  -9  15   1       55.33       88.08     52.85 o 
  -8  15   1      175.44       80.96     51.32 o 
  -7  15   1      780.78      785.51     90.52 o 
  -6  15   1     1364.77     1480.95    124.91 o 
  -5  15   1       15.72       14.55     24.78 o 
  -4  15   1      348.34      339.89     54.77 o 
  -3  15   1      676.09      694.21     82.47 o 
  -2  15   1        0.40       14.50     25.76 o 
  -1  15   1      257.42      220.17     40.21 o 
   0  15   1       90.50       60.92     59.26 o 
   1  15   1      169.69      140.79     51.57 o 
   2  15   1      988.03     1132.70    148.84 o 
   3  15   1       20.28       83.05     51.48 o 
   4  15   1      101.66       52.80     41.56 o 
   5  15   1      278.85      223.32     68.56 o 
   6  15   1      525.95      488.54    100.59 o 
   7  15   1      750.81      805.61    133.47 o 
   8  15   1       92.24        9.25     48.41 o 
   9  15   1       25.55       89.92     64.29 o 
  10  15   1       34.41       11.07     53.03 o 
  11  15   1      163.21      164.55     93.13 o 
 -11  16   1      109.79       47.65     50.67 o 
 -10  16   1       84.24      355.70    451.04 o 
  -9  16   1       53.75      -11.94     58.76 o 
  -8  16   1      268.52      356.84     93.84 o 
  -7  16   1      755.60      973.61    262.50 o 
  -6  16   1      515.10      568.88    177.52 o 
  -5  16   1     1095.68      939.91    141.56 o 
  -4  16   1      198.46      213.93     72.94 o 
  -3  16   1        7.86       70.89     39.14 o 
  -2  16   1     3043.72     3281.71    163.71 o 
  -1  16   1     1519.58     1640.81    129.36 o 
   0  16   1       22.18       14.15     50.26 o 
   1  16   1     1449.69     1863.66    204.18 o 
   2  16   1      231.78      124.51    112.62 o 
   3  16   1     1605.62     1709.92    269.17 o 
   4  16   1      308.90      345.55    197.24 o 
   5  16   1        5.05      -76.35     76.35 o 
   6  16   1       15.21      -98.93    172.27 o 
   7  16   1      383.79      387.24     94.54 o 
   8  16   1        2.72      -17.75     55.77 o 
   9  16   1        9.46      120.75     56.31 o 
  10  16   1        6.36      -69.32     69.32 o 
 -10  17   1      334.64      356.92    104.54 o 
  -9  17   1      132.68      169.88     79.43 o 
  -8  17   1     1213.99     1362.16    185.03 o 
  -7  17   1      320.06      485.74    116.73 o 
  -6  17   1      286.28      264.32     83.83 o 
  -5  17   1      785.48      764.43    134.50 o 
  -4  17   1      304.05      340.76     96.56 o 
  -3  17   1     1021.50     1081.52    160.76 o 
  -2  17   1      442.84      498.64     88.93 o 
  -1  17   1       73.56       59.65     64.33 o 
   0  17   1      314.92      332.66     90.23 o 
   1  17   1      327.55      364.97     93.85 o 
   2  17   1        4.83       56.12     82.71 o 
   3  17   1      383.57      462.37    115.96 o 
   4  17   1      137.26      122.52     60.03 o 
   5  17   1      157.30      142.86     54.53 o 
   6  17   1        8.63      -41.23     53.25 o 
   7  17   1       66.09       49.59     86.20 o 
   8  17   1       53.92      -36.50     59.53 o 
   9  17   1      267.27      223.34     90.46 o 
  -9  18   1        1.90       54.47     54.24 o 
  -8  18   1      140.19      117.13    181.25 o 
  -7  18   1       44.16      -36.32     63.30 o 
  -6  18   1        5.81       13.84     48.66 o 
  -5  18   1       79.10      117.04     89.45 o 
  -4  18   1      183.43      118.09     59.03 o 
  -3  18   1      138.50      133.96    107.32 o 
  -2  18   1      188.38      210.32    125.06 o 
  -1  18   1       59.81      -25.37     71.45 o 
   0  18   1      834.18      922.00    148.31 o 
   1  18   1      309.43      245.05     86.39 o 
   2  18   1       12.19       82.90     66.24 o 
   3  18   1      467.81      516.50    117.98 o 
   4  18   1      198.71      204.08     84.72 o 
   5  18   1      121.47        7.59     46.71 o 
   6  18   1      480.83      593.64    132.17 o 
   7  18   1       65.00      -10.09     55.90 o 
   8  18   1       87.92       89.30    150.62 o 
  -7  19   1      159.42       23.91     44.84 o 
  -6  19   1      117.47      125.07     71.04 o 
  -5  19   1        5.88       93.25     62.72 o 
  -4  19   1       15.48       14.97     55.45 o 
  -3  19   1      186.32      223.05     82.25 o 
  -2  19   1      143.56      149.01    101.32 o 
  -1  19   1       40.83      113.61     52.79 o 
   0  19   1       29.81       88.98    126.45 o 
   1  19   1       67.14      101.26     59.21 o 
   2  19   1      202.39      363.82    106.18 o 
   3  19   1      537.48      694.53    149.04 o 
   4  19   1      142.63      166.16     94.79 o 
   5  19   1       44.58      -71.22     71.22 o 
   6  19   1       58.69      166.59     90.86 o 
  -5  20   1      151.83       39.00     74.44 o 
  -4  20   1       83.77       75.30     86.12 o 
  -3  20   1      117.73       59.98     56.51 o 
  -2  20   1      110.22      101.96     73.21 o 
  -1  20   1      130.07      240.90     77.32 o 
   0  20   1        1.65       68.54     87.59 o 
   1  20   1      243.71      258.76    100.30 o 
   2  20   1      285.69      354.51    111.28 o 
   3  20   1      115.33       90.13    103.00 o 
   4  20   1       17.83      211.90     86.16 o 
 -17   0   2        7.02      -90.38     92.06 o 
 -16   0   2      999.70     1418.12    244.30 o 
 -15   0   2      203.93      282.96    169.07 o 
 -14   0   2     1415.21     1835.28    188.96 o 
 -13   0   2     2134.14     2386.46    205.91 o 
 -12   0   2     4159.32     4979.04    359.05 o 
 -11   0   2       31.67       15.40     41.47 o 
 -10   0   2     1377.79     1452.96    138.03 o 
  -9   0   2    10472.76    10377.73    366.06 o 
  -8   0   2    24405.26    22578.11    396.77 o 
  -7   0   2     3840.68     3055.38    111.86 o 
  -6   0   2      988.91      881.44     89.96 o 
  -5   0   2     6270.44     7859.87    155.66 o 
  -4   0   2    30130.04    31620.51    569.84 o 
  -3   0   2    20301.39    22088.21    335.86 o 
  -2   0   2      249.91      270.58     20.42 o 
  -1   0   2       59.89       81.13     13.10 o 
   0   0   2     6862.74     6698.66    120.80 o 
   1   0   2    26654.84    24736.69    815.18 o 
   2   0   2    37623.04    33251.17    787.14 o 
   3   0   2     3541.14     3964.24    164.60 o 
   4   0   2    10659.87    10335.77    250.47 o 
   5   0   2    14908.01    13047.05    545.88 o 
   6   0   2     8377.78     9268.60    477.88 o 
   7   0   2     3648.62     4094.43    325.89 o 
   8   0   2      751.50      929.08    163.98 o 
   9   0   2     7241.28     6907.62    478.98 o 
  10   0   2    12730.08    12395.39    692.98 o 
  11   0   2      182.35      235.61    104.54 o 
  12   0   2     1185.19     1123.18    215.04 o 
  13   0   2     1160.32      964.41    215.89 o 
  14   0   2      277.59      163.10     96.90 o 
  15   0   2      853.81      726.76    202.15 o 
 -17   1   2      422.70      313.09     89.78 o 
 -16   1   2       20.37       35.84     50.19 o 
 -15   1   2      322.27      321.58     78.36 o 
 -14   1   2       55.15       -8.62     40.16 o 
 -13   1   2     2347.36     2471.83    149.66 o 
 -12   1   2     8977.25     8758.21    286.74 o 
 -11   1   2        7.25       12.67     23.97 o 
 -10   1   2     7874.45     7522.76    202.24 o 
  -9   1   2     7633.50     7664.31    155.49 o 
  -8   1   2    12857.11    12880.95    220.84 o 
  -7   1   2    18417.51    18204.02    262.38 o 
  -6   1   2     3524.54     3703.22     87.29 o 
  -5   1   2    39238.70    40005.18    457.58 o 
  -4   1   2    48455.83    49229.23    360.18 o 
  -3   1   2      290.65      280.09     18.98 o 
  -2   1   2      254.95      275.26     13.83 o 
  -1   1   2      174.04      145.55     10.64 o 
   0   1   2      365.96      377.60     17.54 o 
   1   1   2     4689.35     5235.63    140.91 o 
   2   1   2     9652.84     9488.86    233.56 o 
   3   1   2     1022.58     1023.91     38.32 o 
   4   1   2      245.50      246.27     27.76 o 
   5   1   2     1517.69     1680.99    128.67 o 
   6   1   2     1733.45     1905.37    148.19 o 
   7   1   2       72.42      145.40     44.17 o 
   8   1   2     1497.36     1361.20    165.36 o 
   9   1   2     2929.56     2824.98    212.35 o 
  10   1   2     1285.96     1419.98    158.93 o 
  11   1   2      129.84      157.27     60.23 o 
  12   1   2     1733.71     1470.28    177.20 o 
  13   1   2      151.87       80.15     41.68 o 
  14   1   2      332.04      234.89     75.47 o 
  15   1   2       71.24       30.24    112.08 o 
 -17   2   2        0.85       19.04     67.64 o 
 -16   2   2       18.83       29.33     50.91 o 
 -15   2   2      499.99      419.37     76.07 o 
 -14   2   2       68.59       62.94     63.48 o 
 -13   2   2      215.31      285.65     55.12 o 
 -12   2   2     1698.84     1724.59     95.23 o 
 -11   2   2     1702.95     1652.81     73.67 o 
 -10   2   2      121.27      173.14     23.24 o 
  -9   2   2     2961.87     2929.84    113.54 o 
  -8   2   2      703.53      634.09     40.35 o 
  -7   2   2     1694.46     1494.91     58.41 o 
  -6   2   2     8456.59     9257.95    198.96 o 
  -5   2   2      127.35       85.72      9.86 o 
  -4   2   2      807.27      876.24     31.34 o 
  -3   2   2    14323.91    14456.88    142.32 o 
  -2   2   2    35893.26    64726.16   5461.06 o 
  -1   2   2    10740.60    10705.22    107.86 o 
   0   2   2     3418.68     3461.32     61.67 o 
   1   2   2     7834.02     8758.31    200.65 o 
   2   2   2     1317.00     1422.20     54.71 o 
   3   2   2    27190.67    27406.40    370.85 o 
   4   2   2     3611.64     3750.96    112.16 o 
   5   2   2      481.83      377.08     62.29 o 
   6   2   2    16621.89    17026.35    481.74 o 
   7   2   2     2922.12     2837.86    192.49 o 
   8   2   2      280.39      252.99     61.08 o 
   9   2   2       74.63       40.05     60.45 o 
  10   2   2     2031.73     1927.26    185.02 o 
  11   2   2      715.85      738.81    124.11 o 
  12   2   2      630.68      546.57    113.57 o 
  13   2   2      203.40      238.42     80.44 o 
  14   2   2       30.50        3.42     52.96 o 
  15   2   2      196.56      154.41     72.49 o 
 -17   3   2      661.29      958.50    220.35 o 
 -16   3   2      226.81      190.71     82.75 o 
 -15   3   2       78.71        2.63     35.47 o 
 -14   3   2      708.21      579.70     86.71 o 
 -13   3   2      622.40      654.15     89.31 o 
 -12   3   2     4759.49     4587.57    166.90 o 
 -11   3   2      473.07      644.65     48.85 o 
 -10   3   2     1336.66     1178.07     66.83 o 
  -9   3   2     1180.99     1084.10     60.48 o 
  -8   3   2        5.21       45.08     15.25 o 
  -7   3   2     8340.29     8180.50    140.87 o 
  -6   3   2     4463.04     4360.18    100.77 o 
  -5   3   2    14805.31    14517.82    225.37 o 
  -4   3   2    28292.07    28616.82    252.46 o 
  -3   3   2    12719.03    11658.26    138.64 o 
  -2   3   2    20442.55    21052.98    211.40 o 
  -1   3   2     2921.70     2951.38     79.54 o 
   0   3   2     3805.63     4581.68     95.60 o 
   1   3   2   136332.66   140517.00   1111.94 o 
   2   3   2    24511.04    25413.49    388.50 o 
   3   3   2    15326.13    17682.45    304.50 o 
   4   3   2        9.77       27.33     17.91 o 
   5   3   2      767.58      813.45     93.13 o 
   6   3   2     5795.55     5414.50    291.22 o 
   7   3   2    14190.39    13577.67    448.01 o 
   8   3   2     4200.33     4144.23    248.88 o 
   9   3   2      130.43       76.75     41.83 o 
  10   3   2      476.27      441.35     95.29 o 
  11   3   2      314.45      360.37     93.73 o 
  12   3   2       10.10       37.81     45.09 o 
  13   3   2      361.89      409.43    107.36 o 
  14   3   2       67.31      -23.90     44.28 o 
  15   3   2      130.08      131.56     90.83 o 
 -17   4   2        1.73     -101.33    102.68 o 
 -16   4   2      445.91      756.82    138.42 o 
 -15   4   2       81.83      106.24     96.39 o 
 -14   4   2        4.27       64.07     38.62 o 
 -13   4   2      913.06     1256.69    120.26 o 
 -12   4   2      758.16      760.49     69.25 o 
 -11   4   2       17.98       -7.53     16.06 o 
 -10   4   2      171.21      207.03     31.12 o 
  -9   4   2      623.72      651.71     53.24 o 
  -8   4   2     1019.78     1088.74     56.36 o 
  -7   4   2     2699.11     2748.26     95.63 o 
  -6   4   2        5.09       47.10     14.44 o 
  -5   4   2       19.49       31.59      7.50 o 
  -4   4   2    13194.33    13795.74    139.77 o 
  -3   4   2     1042.01     1079.00     53.42 o 
  -2   4   2    12403.69    13362.50    159.42 o 
  -1   4   2     9639.79     9302.11    171.82 o 
   0   4   2      803.60      996.82     46.73 o 
   1   4   2    82712.37    82321.39    697.48 o 
   2   4   2     3802.15     3757.50     88.38 o 
   3   4   2     1679.16     1806.91     71.15 o 
   4   4   2    15950.73    16088.24    417.23 o 
   5   4   2     8530.34     9029.74    320.95 o 
   6   4   2     1372.28     1722.29    140.44 o 
   7   4   2     6908.08     7053.07    314.23 o 
   8   4   2       34.24       35.03     51.14 o 
   9   4   2      138.20      154.59     58.58 o 
  10   4   2     4342.88     4181.64    273.76 o 
  11   4   2      729.33      728.59    120.90 o 
  12   4   2        0.03        9.87     34.96 o 
  13   4   2      189.63      234.93     85.23 o 
  14   4   2      173.51      141.14     57.36 o 
  15   4   2      245.54      154.27    103.03 o 
 -17   5   2      310.68      626.72    187.17 o 
 -16   5   2      291.90      303.98    100.44 o 
 -15   5   2      454.65      347.00     91.50 o 
 -14   5   2      205.54      130.32     52.51 o 
 -13   5   2      714.94      760.14     92.48 o 
 -12   5   2      418.40      433.39     60.30 o 
 -11   5   2     1590.14     1710.15    112.91 o 
 -10   5   2     5032.46     4782.06    214.96 o 
  -9   5   2      383.35      414.00     41.85 o 
  -8   5   2     3192.96     3067.81    136.12 o 
  -7   5   2    11379.48    12360.98    328.84 o 
  -6   5   2      707.44      693.49     39.69 o 
  -5   5   2      435.46      360.95     41.39 o 
  -4   5   2     9889.46     9589.80    203.29 o 
  -3   5   2    14809.90    13687.25    172.96 o 
  -2   5   2     4083.93     3571.97     86.57 o 
  -1   5   2     4413.53     4242.26    120.13 o 
   0   5   2     9867.52     9735.41    168.76 o 
   1   5   2    13729.19    14434.10    189.04 o 
   2   5   2     7386.84     7162.14    123.17 o 
   3   5   2      100.00      162.77     17.91 o 
   4   5   2     2446.35     3028.97    111.84 o 
   5   5   2     4682.52     5346.06    173.63 o 
   6   5   2     5162.06     4646.02    194.05 o 
   7   5   2    11751.28    11082.18    403.09 o 
   8   5   2      230.71      270.16     63.47 o 
   9   5   2      413.22      485.66     98.13 o 
  10   5   2      143.84      150.15     56.96 o 
  11   5   2     1259.15     1231.78    158.93 o 
  12   5   2     1960.95     2471.39    232.28 o 
  13   5   2     1431.16     1359.42    180.75 o 
  14   5   2      348.85      335.22    100.21 o 
  15   5   2     1159.65     1372.67    196.65 o 
 -16   6   2       82.50       42.14     44.16 o 
 -15   6   2     1036.79      775.48    133.50 o 
 -14   6   2      655.04      767.13    132.65 o 
 -13   6   2      204.87      223.48     57.95 o 
 -12   6   2     3277.11     3085.76    159.38 o 
 -11   6   2     1361.99     1401.54    131.44 o 
 -10   6   2      214.46      212.56     41.43 o 
  -9   6   2     3249.45     3213.03    196.37 o 
  -8   6   2     9242.30     8818.22    183.03 o 
  -7   6   2    10916.41    10929.12    195.83 o 
  -6   6   2      471.52      508.99     35.29 o 
  -5   6   2     1740.76     1388.34     58.33 o 
  -4   6   2       34.43       39.03      9.84 o 
  -3   6   2    26357.43    25848.30    320.06 o 
  -2   6   2    54345.43    52267.43    710.78 o 
  -1   6   2     5142.26     5085.57    196.97 o 
   0   6   2    11431.32    11207.91    228.41 o 
   1   6   2    20800.34    21593.30    377.22 o 
   2   6   2     4377.46     4898.92    110.80 o 
   3   6   2    48018.31    48291.45    820.88 o 
   4   6   2    15042.07    14120.54    298.87 o 
   5   6   2    13259.55    13865.60    299.33 o 
   6   6   2    14373.09    15157.46    377.66 o 
   7   6   2     5868.39     5831.17    233.65 o 
   8   6   2     1141.46     1070.42    127.86 o 
   9   6   2     2354.23     2149.76    193.95 o 
  10   6   2     2503.49     2492.20    217.53 o 
  11   6   2     2311.11     2149.22    211.21 o 
  12   6   2     2014.97     2026.10    211.67 o 
  13   6   2      126.16      154.98     77.00 o 
  14   6   2       86.11      283.04     93.46 o 
  15   6   2      338.93      281.25     96.88 o 
 -16   7   2       20.79      -11.98    148.32 o 
 -15   7   2      144.53      248.50     83.91 o 
 -14   7   2       28.44      113.12     45.73 o 
 -13   7   2      324.03      385.66     84.04 o 
 -12   7   2      726.16      597.68     64.23 o 
 -11   7   2      688.90      786.47     69.71 o 
 -10   7   2     1875.96     2038.22    142.79 o 
  -9   7   2      178.63      195.45     38.50 o 
  -8   7   2     3893.36     4064.63    131.29 o 
  -7   7   2      975.44      988.82     53.44 o 
  -6   7   2     2433.94     2425.19     94.36 o 
  -5   7   2     5963.21     5930.47    137.82 o 
  -4   7   2      407.30      430.22     28.03 o 
  -3   7   2     2838.89     2785.63     76.30 o 
  -2   7   2    12092.46    11642.08    215.19 o 
  -1   7   2     9047.04     8945.57    244.40 o 
   0   7   2     1999.34     1938.38    132.49 o 
   1   7   2      502.72      601.98     39.82 o 
   2   7   2     5347.88     5297.79    155.58 o 
   3   7   2      619.22      726.63     46.10 o 
   4   7   2      248.23      202.17     27.78 o 
   5   7   2     4742.26     5206.73    171.19 o 
   6   7   2     1698.05     1641.04     99.64 o 
   7   7   2      205.09      236.74     34.57 o 
   8   7   2      253.91      231.35     50.94 o 
   9   7   2     1510.83     1617.48    169.86 o 
  10   7   2      179.72      144.16     54.16 o 
  11   7   2      135.97      166.45     71.89 o 
  12   7   2      698.67      752.04    132.59 o 
  13   7   2       19.57       30.92     44.94 o 
  14   7   2      262.05      402.89    109.11 o 
  15   7   2      227.63      202.02    151.51 o 
 -16   8   2       24.33        5.24     50.51 o 
 -15   8   2      136.31      243.49     83.43 o 
 -14   8   2      579.73      472.80     86.97 o 
 -13   8   2      881.74     1107.25    145.43 o 
 -12   8   2        0.45       24.44     22.82 o 
 -11   8   2      292.80      217.84     41.18 o 
 -10   8   2     1542.38     1559.31    129.37 o 
  -9   8   2     9257.56     8341.10    325.65 o 
  -8   8   2     6177.16     5793.28    192.13 o 
  -7   8   2      692.78      754.47     56.52 o 
  -6   8   2      185.84      153.93     27.29 o 
  -5   8   2      150.95      167.02     24.00 o 
  -4   8   2     7786.44     7323.32    143.92 o 
  -3   8   2     9918.40    10534.70    235.34 o 
  -2   8   2     6853.42     6859.71    186.05 o 
  -1   8   2     1361.74     1571.07    127.17 o 
   0   8   2       38.88       73.19     29.40 o 
   1   8   2      583.65      396.43     39.92 o 
   2   8   2      502.63      430.20     45.73 o 
   3   8   2     3011.39     3010.42    121.95 o 
   4   8   2     1908.50     1995.72     85.67 o 
   5   8   2       79.34       51.91     39.45 o 
   6   8   2       15.96        4.72     31.25 o 
   7   8   2      456.18      349.02     47.94 o 
   8   8   2     1273.15     1302.59     91.47 o 
   9   8   2      859.17     1034.18    113.65 o 
  10   8   2      457.70      615.06     88.66 o 
  11   8   2       40.67       40.72     38.71 o 
  12   8   2      682.56      594.69    118.80 o 
  13   8   2      998.46      900.35    155.29 o 
  14   8   2      833.83      863.86    157.20 o 
 -15   9   2        2.11       32.95    117.56 o 
 -14   9   2        2.09     -160.06    490.99 o 
 -13   9   2        7.33      -32.31     32.31 o 
 -12   9   2     1359.89     1732.92    136.99 o 
 -11   9   2     1907.04     2105.01    175.30 o 
 -10   9   2      167.23      186.46     37.25 o 
  -9   9   2      263.19      332.02     47.04 o 
  -8   9   2     2361.42     2400.74    110.88 o 
  -7   9   2     3738.84     4001.60    166.42 o 
  -6   9   2      771.88      826.77     66.27 o 
  -5   9   2     1679.03     1715.83     78.81 o 
  -4   9   2     2899.49     2823.48     94.73 o 
  -3   9   2     1484.04     1358.82     75.91 o 
  -2   9   2      445.38      474.19     47.59 o 
  -1   9   2       52.22       42.77     23.75 o 
   0   9   2     6517.25     5954.76    382.55 o 
   1   9   2     7057.78     6825.48    216.95 o 
   2   9   2      993.02      933.40     68.51 o 
   3   9   2      235.49      181.09     34.35 o 
   4   9   2        2.05       34.97     20.02 o 
   5   9   2     2208.67     2264.23    115.13 o 
   6   9   2     3930.18     3726.12    157.00 o 
   7   9   2     2346.38     2413.17    132.78 o 
   8   9   2      312.93      310.24     58.66 o 
   9   9   2      909.61     1040.57    113.57 o 
  10   9   2       57.57       20.33     37.46 o 
  11   9   2       78.89      117.06     62.55 o 
  12   9   2      749.12      975.45    123.94 o 
  13   9   2      328.48      514.38     96.00 o 
  14   9   2        5.00      129.38     75.36 o 
 -15  10   2       23.27      -33.79     43.73 o 
 -14  10   2       33.34      204.19    526.95 o 
 -13  10   2       55.51       64.50     40.28 o 
 -12  10   2       13.36      114.95     42.29 o 
 -11  10   2      925.84      871.29    115.40 o 
 -10  10   2     1270.47     1412.58    119.57 o 
  -9  10   2       35.10        5.79     26.68 o 
  -8  10   2     1668.89     1788.37    124.49 o 
  -7  10   2      371.96      407.14     44.64 o 
  -6  10   2     3302.11     3078.31    121.05 o 
  -5  10   2     5543.04     5293.30    187.07 o 
  -4  10   2      233.21      308.71     30.79 o 
  -3  10   2     1219.82     1053.25     68.95 o 
  -2  10   2     6886.95     6766.59    254.12 o 
  -1  10   2      731.28      663.20     94.59 o 
   0  10   2     5790.47     5123.50    322.09 o 
   1  10   2     2934.71     2574.83    150.84 o 
   2  10   2      834.52      856.44     68.85 o 
   3  10   2     4177.77     4256.13    167.95 o 
   4  10   2     2363.64     2533.80    137.41 o 
   5  10   2      252.87      314.49     51.78 o 
   6  10   2     2433.09     2544.02    162.79 o 
   7  10   2       90.04       63.22     26.75 o 
   8  10   2       24.74        4.79     24.64 o 
   9  10   2      797.94      752.69     75.93 o 
  10  10   2      216.61      212.27     58.17 o 
  11  10   2       40.01       41.73     32.23 o 
  12  10   2        9.35       11.96     39.20 o 
  13  10   2       47.46       17.87     86.06 o 
 -15  11   2       45.27      -24.23     44.75 o 
 -14  11   2      452.18      342.49    119.94 o 
 -13  11   2      478.95      396.08    123.29 o 
 -12  11   2     1053.46     1027.36    132.78 o 
 -11  11   2      324.60      234.01     87.85 o 
 -10  11   2     1333.68     1331.32    119.51 o 
  -9  11   2       30.35        7.17     25.06 o 
  -8  11   2      541.02      639.61     77.90 o 
  -7  11   2     6665.85     6686.11    329.71 o 
  -6  11   2       80.41       88.98     36.10 o 
  -5  11   2     7961.62     7791.23    230.30 o 
  -4  11   2     9634.13     9049.93    209.23 o 
  -3  11   2      182.56      195.43     30.34 o 
  -2  11   2     2292.30     2523.80    193.91 o 
  -1  11   2      794.08      977.54    122.15 o 
   0  11   2     4157.93     3893.50    251.84 o 
   1  11   2     3753.49     3826.00    288.16 o 
   2  11   2     5616.47     5682.46    269.69 o 
   3  11   2       65.94      101.56     30.97 o 
   4  11   2     2291.12     2116.84    129.56 o 
   5  11   2      298.79      307.24     49.58 o 
   6  11   2       15.06       24.51     39.38 o 
   7  11   2      557.95      404.66     66.67 o 
   8  11   2     5370.05     5070.46    209.32 o 
   9  11   2      870.85      922.85     92.98 o 
  10  11   2        2.75       23.28     39.67 o 
  11  11   2       88.77      140.77     63.11 o 
  12  11   2      497.90      491.42    122.71 o 
  13  11   2      175.65      367.63    166.52 o 
 -14  12   2      835.42      591.50    164.69 o 
 -13  12   2      281.64      251.14    112.31 o 
 -12  12   2       11.88       38.55     45.71 o 
 -11  12   2      431.55      355.37     69.41 o 
 -10  12   2       23.01      103.80     49.91 o 
  -9  12   2      683.28      722.67    103.90 o 
  -8  12   2     5473.56     5494.24    372.07 o 
  -7  12   2       17.69       -5.40     26.82 o 
  -6  12   2     3542.29     3664.58    251.52 o 
  -5  12   2        7.84       10.09     18.61 o 
  -4  12   2     1419.44     1408.52     71.04 o 
  -3  12   2     3599.17     3622.47    139.40 o 
  -2  12   2        2.12       -2.74     28.91 o 
  -1  12   2     2571.81     2534.95    110.63 o 
   0  12   2       47.40       44.71     17.39 o 
   1  12   2     3966.30     3610.90    136.08 o 
   2  12   2     1911.72     1897.62    106.43 o 
   3  12   2       93.11      113.64     34.30 o 
   4  12   2     1866.01     1947.59    124.55 o 
   5  12   2     1055.82     1074.45     97.76 o 
   6  12   2      104.75      106.45     35.20 o 
   7  12   2      371.74      384.04     70.24 o 
   8  12   2       75.56      -29.77     82.76 o 
   9  12   2      448.18      615.18     93.09 o 
  10  12   2      111.69      116.59     78.93 o 
  11  12   2      119.67       81.47     51.32 o 
  12  12   2       27.05       57.01     91.76 o 
 -13  13   2       60.93      -10.33     47.62 o 
 -12  13   2      447.93      574.23    112.85 o 
 -11  13   2       45.74      -32.58     34.58 o 
 -10  13   2      807.53      938.61    109.62 o 
  -9  13   2     1333.55     1515.68    129.12 o 
  -8  13   2      173.42      111.96     39.98 o 
  -7  13   2      606.16      701.23     83.11 o 
  -6  13   2     1112.98     1118.60    102.54 o 
  -5  13   2     1628.85     1703.75    145.55 o 
  -4  13   2      393.38      491.49     59.17 o 
  -3  13   2     1051.07     1043.69    115.06 o 
  -2  13   2     3474.73     3318.82    167.74 o 
  -1  13   2       15.62        9.43     36.92 o 
   0  13   2      606.43      635.92     53.73 o 
   1  13   2       49.16       29.71     15.03 o 
   2  13   2      382.27      351.04     46.70 o 
   3  13   2     2871.73     2767.13    142.60 o 
   4  13   2     2040.86     2025.61    130.69 o 
   5  13   2      341.41      336.64     55.91 o 
   6  13   2      538.41      636.07     82.40 o 
   7  13   2       25.29        9.01     26.65 o 
   8  13   2      354.35      397.04     69.09 o 
   9  13   2      308.76      281.71     94.52 o 
  10  13   2      306.45      332.58     89.26 o 
  11  13   2       11.99      159.43     87.03 o 
  12  13   2       13.07       62.31     60.62 o 
 -13  14   2      154.30       90.43     62.43 o 
 -12  14   2       14.54       25.17     43.52 o 
 -11  14   2       79.62       23.81     42.58 o 
 -10  14   2       85.35       82.69     46.18 o 
  -9  14   2      112.21       76.57     41.41 o 
  -8  14   2      667.19      586.45     81.78 o 
  -7  14   2      104.56      172.82     49.74 o 
  -6  14   2     1611.12     1673.80    130.37 o 
  -5  14   2      525.76      516.99     72.67 o 
  -4  14   2       34.48       25.14     29.58 o 
  -3  14   2      169.94      193.65     47.48 o 
  -2  14   2      282.71      164.06     37.02 o 
  -1  14   2      413.87      359.72     76.85 o 
   0  14   2      267.86      319.80     82.81 o 
   1  14   2      529.88      510.96    105.31 o 
   2  14   2       17.26      -28.99     40.20 o 
   3  14   2      729.69      768.52    129.51 o 
   4  14   2      124.62       51.30    150.33 o 
   5  14   2      512.71      460.76     99.70 o 
   6  14   2      958.85     1025.29    216.68 o 
   7  14   2        1.39      -24.19     43.55 o 
   8  14   2       77.82      206.48     79.96 o 
   9  14   2      143.60      279.81     97.02 o 
  10  14   2      366.59      291.06     78.40 o 
  11  14   2      805.50     1038.92    176.51 o 
 -12  15   2      272.30      118.09    104.08 o 
 -11  15   2      156.62      213.86     73.75 o 
 -10  15   2      153.25      188.48     51.09 o 
  -9  15   2       17.76      -24.69     30.29 o 
  -8  15   2       21.76       -7.45     34.20 o 
  -7  15   2      724.62      824.44     94.53 o 
  -6  15   2      699.54      769.34     92.36 o 
  -5  15   2       78.82       64.61     67.52 o 
  -4  15   2     2060.63     2384.11    159.05 o 
  -3  15   2     1367.62     1669.09    143.92 o 
  -2  15   2      284.61      255.95     53.28 o 
  -1  15   2      883.72      987.92    153.22 o 
   0  15   2      715.26      701.24    124.18 o 
   1  15   2     1325.08     1386.05    169.73 o 
   2  15   2     1707.05     1844.44    196.88 o 
   3  15   2       37.28      -35.70     62.80 o 
   4  15   2     1445.53     1553.73    272.61 o 
   5  15   2       33.44        1.48     45.95 o 
   6  15   2       99.07      116.30     68.87 o 
   7  15   2       92.65      269.57     81.78 o 
   8  15   2      676.35      693.72    134.25 o 
   9  15   2        6.16      117.17     74.59 o 
  10  15   2       87.67       11.55     98.70 o 
 -11  16   2      109.09       84.65     74.79 o 
 -10  16   2       47.52       45.78     43.09 o 
  -9  16   2      111.29       13.70    144.56 o 
  -8  16   2       30.80       51.64     75.30 o 
  -7  16   2       18.93       -1.26     39.70 o 
  -6  16   2      366.28      373.13     66.28 o 
  -5  16   2        5.72       35.58     29.72 o 
  -4  16   2       44.49       53.88     40.83 o 
  -3  16   2      557.26      641.77     75.02 o 
  -2  16   2        7.24       -2.84     37.57 o 
  -1  16   2       47.89      -13.69     53.16 o 
   0  16   2       65.30       44.33     51.65 o 
   1  16   2        4.23       28.37     70.13 o 
   2  16   2       29.69       60.52     69.49 o 
   3  16   2        0.87      -54.34    129.50 o 
   4  16   2      128.03      150.71     69.70 o 
   5  16   2       41.33       16.57    147.47 o 
   6  16   2       26.07       19.95     55.78 o 
   7  16   2      710.84      731.08    300.40 o 
   8  16   2       19.84      -73.09     73.09 o 
   9  16   2       21.94       53.59     57.30 o 
  10  16   2      137.24      173.93     86.09 o 
 -10  17   2       52.13      174.00    103.96 o 
  -9  17   2      100.63      141.47     70.37 o 
  -8  17   2      190.09      213.88     82.94 o 
  -7  17   2       16.69       18.39     42.77 o 
  -6  17   2        0.72      -18.97    102.83 o 
  -5  17   2       77.96       39.12     45.63 o 
  -4  17   2       61.56       44.14     50.68 o 
  -3  17   2      184.77      151.94     57.48 o 
  -2  17   2        4.47      -17.94     78.79 o 
  -1  17   2        6.66      -48.10     69.59 o 
   0  17   2      114.19       90.98     69.66 o 
   1  17   2      282.28      348.72     98.23 o 
   2  17   2      448.27      520.31    110.30 o 
   3  17   2       63.73       88.10     70.28 o 
   4  17   2       58.48      -10.41    100.05 o 
   5  17   2       12.57      -63.58     63.58 o 
   6  17   2      127.39      112.14     58.58 o 
   7  17   2       42.13      -73.68     73.68 o 
   8  17   2      145.43      136.67     77.86 o 
  -9  18   2       69.25       55.73     52.50 o 
  -8  18   2      248.31      269.60     92.96 o 
  -7  18   2       11.21       33.93     48.58 o 
  -6  18   2        4.31        5.71     63.35 o 
  -5  18   2        8.35      -10.94     52.42 o 
  -4  18   2      638.14      810.48    144.05 o 
  -3  18   2      323.94      238.58    112.76 o 
  -2  18   2      536.97      459.90    214.52 o 
  -1  18   2        2.43        3.03     46.07 o 
   0  18   2      354.65      393.30    113.80 o 
   1  18   2      324.50      304.60    137.68 o 
   2  18   2        2.77      -98.92     98.92 o 
   3  18   2      552.40      813.59    146.11 o 
   4  18   2      333.55      405.01    103.41 o 
   5  18   2      303.20      395.85    111.86 o 
   6  18   2      604.60      665.48    136.45 o 
   7  18   2        7.62      -25.58    149.41 o 
  -7  19   2        3.04       -2.15     65.43 o 
  -6  19   2      136.56      197.87     84.90 o 
  -5  19   2        3.90        1.57     44.34 o 
  -4  19   2        1.00      -15.38     54.46 o 
  -3  19   2      310.60      384.55    106.87 o 
  -2  19   2      166.51      153.13    108.18 o 
  -1  19   2      759.03      692.28    139.28 o 
   0  19   2      216.99      131.86    113.34 o 
   1  19   2      176.87      210.67    150.39 o 
   2  19   2       41.17       37.34    103.53 o 
   3  19   2       79.79      114.46     72.97 o 
   4  19   2      315.06      299.96     99.86 o 
   5  19   2      348.18      381.61    113.59 o 
   6  19   2       50.27       69.70     71.12 o 
  -5  20   2        3.12       36.19     65.31 o 
  -4  20   2        8.68      182.66    128.71 o 
  -3  20   2      264.97      430.38    127.84 o 
  -2  20   2      357.61      345.09     84.69 o 
  -1  20   2      130.38       89.54     56.22 o 
   0  20   2       63.70       59.07     55.09 o 
   1  20   2        0.02       59.30     73.10 o 
   2  20   2        6.85       23.12     94.67 o 
   3  20   2        1.81      -33.80     63.96 o 
   4  20   2       54.44       23.38     54.93 o 
 -17   1   3      249.83      405.10     94.25 o 
 -16   1   3      171.83      180.57     55.45 o 
 -15   1   3       73.03      -18.94     48.18 o 
 -14   1   3        7.10       20.41     33.95 o 
 -13   1   3      796.51      955.61     91.62 o 
 -12   1   3       83.69      152.72     33.73 o 
 -11   1   3      662.92      636.86     46.36 o 
 -10   1   3     1818.60     1774.92     76.00 o 
  -9   1   3      114.51       79.17     14.22 o 
  -8   1   3      165.53      108.74     17.69 o 
  -7   1   3       29.28       18.76     10.16 o 
  -6   1   3     7562.24     7373.27    192.00 o 
  -5   1   3    46334.25    44982.29    324.92 o 
  -4   1   3     2074.89     2111.55     44.38 o 
  -3   1   3      218.74      188.11     13.19 o 
  -2   1   3     3056.15     2991.66     49.12 o 
  -1   1   3    13745.01    14709.87    205.06 o 
   0   1   3    53175.66    53069.82    952.07 o 
   1   1   3    26247.86    27714.61    408.87 o 
   2   1   3      104.56       51.45      9.39 o 
   3   1   3     2447.19     2346.66     63.17 o 
   4   1   3     2293.31     2603.50    130.99 o 
   5   1   3    21989.73    20375.03    517.07 o 
   6   1   3    13899.80    13129.25    436.26 o 
   7   1   3     1782.95     1966.97    167.44 o 
   8   1   3     1748.10     1657.90    162.32 o 
   9   1   3     2423.38     1946.94    188.40 o 
  10   1   3       92.26      116.03     58.21 o 
  11   1   3     2522.88     2705.36    239.30 o 
  12   1   3      362.17      406.36     96.69 o 
  13   1   3      398.23      295.64     85.84 o 
  14   1   3      432.38      494.85    125.55 o 
  15   1   3      309.02      114.05     67.67 o 
 -17   2   3       73.39      -42.44     60.81 o 
 -16   2   3       40.88       14.69     50.85 o 
 -15   2   3     2032.02     2262.98    172.31 o 
 -14   2   3     4734.97     5301.15    223.80 o 
 -13   2   3      143.74       75.35     37.83 o 
 -12   2   3      161.91      294.28     41.92 o 
 -11   2   3     1990.96     2099.04     93.11 o 
 -10   2   3     4333.34     4153.74    148.78 o 
  -9   2   3    20523.79    20136.85    398.87 o 
  -8   2   3    10214.55     9406.81    168.83 o 
  -7   2   3     7361.82     8500.54    150.42 o 
  -6   2   3    27253.19    25274.86    235.65 o 
  -5   2   3      270.16      214.31     17.37 o 
  -4   2   3    22805.54    20820.00    193.49 o 
  -3   2   3    43020.16    42903.45    358.30 o 
  -2   2   3    49407.91    51097.43    395.60 o 
  -1   2   3    58122.57    59303.56   1066.18 o 
   0   2   3    96424.29   106144.34   1450.71 o 
   1   2   3     7725.50     7479.73    168.69 o 
   2   2   3     3953.65     4784.43    103.08 o 
   3   2   3       62.74       43.28     10.30 o 
   4   2   3    10560.49    10483.30    209.20 o 
   5   2   3     3515.40     3697.45    194.68 o 
   6   2   3        2.36       39.28     13.71 o 
   7   2   3       36.71       68.13     37.67 o 
   8   2   3     6288.84     5873.75    312.03 o 
   9   2   3     9845.37    10515.87    450.54 o 
  10   2   3      269.39      311.94     88.41 o 
  11   2   3        7.62        1.40     80.36 o 
  12   2   3      109.78       77.15     53.58 o 
  13   2   3     1794.28     1697.33    207.49 o 
  14   2   3      886.43     1295.58    261.69 o 
  15   2   3      605.80      807.20    153.72 o 
 -17   3   3       58.82      182.06     62.56 o 
 -16   3   3       73.68      122.30    116.53 o 
 -15   3   3      212.42      211.34     53.04 o 
 -14   3   3      755.92      761.39     94.65 o 
 -13   3   3     3160.25     3051.12    130.77 o 
 -12   3   3     1592.47     1489.70     96.18 o 
 -11   3   3     3196.60     3239.68    138.08 o 
 -10   3   3       46.79       20.40     18.58 o 
  -9   3   3      180.27      218.85     26.87 o 
  -8   3   3      451.44      516.19     36.90 o 
  -7   3   3      431.23      525.13     30.04 o 
  -6   3   3      842.43      993.96     71.28 o 
  -5   3   3     3893.12     4344.87     71.51 o 
  -4   3   3      900.16      887.62     34.29 o 
  -3   3   3    13164.27    12656.62    166.41 o 
  -2   3   3    74350.52    77701.72    955.82 o 
  -1   3   3     8292.94     8826.29    129.16 o 
   0   3   3    90982.70    93794.94    778.17 o 
   1   3   3     1448.65     1753.38     66.65 o 
   2   3   3    13229.84    14408.49    380.15 o 
   3   3   3    23694.01    23016.58    477.78 o 
   4   3   3     5901.82     5866.95    196.09 o 
   5   3   3     5128.18     4991.66    151.81 o 
   6   3   3     5592.94     5207.16    271.65 o 
   7   3   3     1006.74     1007.19    126.08 o 
   8   3   3     5958.09     5689.81    308.96 o 
   9   3   3      675.19      719.88    116.01 o 
  10   3   3      499.77      264.90     77.02 o 
  11   3   3      808.22      744.40    131.53 o 
  12   3   3      455.54      505.05    173.56 o 
  13   3   3      196.57      144.37     90.07 o 
  14   3   3      252.22      329.81    106.72 o 
  15   3   3       45.91      -39.35     52.79 o 
 -17   4   3      189.29      248.30     87.32 o 
 -16   4   3     1094.79     1102.60    162.11 o 
 -15   4   3     2041.02     2008.42    208.87 o 
 -14   4   3      996.31     1155.77    116.46 o 
 -13   4   3     2419.92     2224.06    122.12 o 
 -12   4   3      232.69      271.26     46.23 o 
 -11   4   3    17846.51    17456.44    758.87 o 
 -10   4   3    17651.78    16484.68    380.13 o 
  -9   4   3     2904.52     2670.60    114.32 o 
  -8   4   3     1496.87     1440.44     64.22 o 
  -7   4   3      222.38      187.49     21.27 o 
  -6   4   3     1071.18     1306.06     44.34 o 
  -5   4   3    32802.40    34064.61    357.61 o 
  -4   4   3     7043.59     6891.11    106.29 o 
  -3   4   3    13862.46    13515.14    194.47 o 
  -2   4   3     8619.32     8683.92    119.50 o 
  -1   4   3     5649.89     5948.73    109.85 o 
   0   4   3      997.73     1525.48     61.00 o 
   1   4   3    40985.00    42251.63    415.16 o 
   2   4   3       29.80       58.02     12.74 o 
   3   4   3     8110.21     8333.51    229.51 o 
   4   4   3     8507.45     8340.78    295.42 o 
   5   4   3     7681.15     7818.29    315.79 o 
   6   4   3     1713.49     1866.86    160.80 o 
   7   4   3       81.33      108.01     30.29 o 
   8   4   3     1075.17     1094.99    134.01 o 
   9   4   3     4218.04     4534.60    293.37 o 
  10   4   3     1974.21     2063.13    202.44 o 
  11   4   3     5265.07     5393.33    341.16 o 
  12   4   3      863.26      839.27    150.92 o 
  13   4   3       22.73       -2.35     94.59 o 
  14   4   3        3.54       34.61    109.76 o 
  15   4   3      824.06      806.40    158.56 o 
 -17   5   3        4.88      -53.66     53.66 o 
 -16   5   3      137.03       93.10    119.83 o 
 -15   5   3        7.23        7.19    116.47 o 
 -14   5   3     1545.66     1590.59    148.53 o 
 -13   5   3      713.42      716.18     78.15 o 
 -12   5   3      382.57      532.09     68.01 o 
 -11   5   3     4977.18     4825.38    193.00 o 
 -10   5   3     2353.72     2539.24    130.74 o 
  -9   5   3     2174.46     2131.13     82.23 o 
  -8   5   3     1315.69     1340.80     60.75 o 
  -7   5   3     1746.49     1602.08     64.66 o 
  -6   5   3     6218.47     6264.73    115.47 o 
  -5   5   3    11170.93    10379.78    168.31 o 
  -4   5   3      433.64      482.92     34.90 o 
  -3   5   3      983.33     1050.38     41.09 o 
  -2   5   3     1850.75     1907.18     48.63 o 
  -1   5   3     1177.66     1187.57     63.71 o 
   0   5   3     5396.88     4883.25    122.32 o 
   1   5   3      115.22       88.71     12.09 o 
   2   5   3     7970.99     8524.55    169.26 o 
   3   5   3     1497.13     1503.72     79.99 o 
   4   5   3      423.59      411.33     45.61 o 
   5   5   3     1233.34     1290.73    129.66 o 
   6   5   3      535.46      538.92     89.52 o 
   7   5   3      350.49      383.01    126.60 o 
   8   5   3     1788.97     1725.22     94.06 o 
   9   5   3      729.59      667.83    111.30 o 
  10   5   3      109.65       82.87     48.80 o 
  11   5   3       11.38      -31.03     57.94 o 
  12   5   3       62.24       -2.29     39.48 o 
  13   5   3      182.29      325.03    104.79 o 
  14   5   3      236.80      325.82     97.04 o 
 -17   6   3      178.38      231.27     81.81 o 
 -16   6   3      143.30       87.98     62.51 o 
 -15   6   3       39.27        0.07     41.56 o 
 -14   6   3        0.27      -90.21     90.21 o 
 -13   6   3      209.74      211.46     40.83 o 
 -12   6   3      932.60      988.55     80.51 o 
 -11   6   3     4608.63     4497.91    239.32 o 
 -10   6   3      173.93      269.06     35.50 o 
  -9   6   3      667.59      688.24     50.67 o 
  -8   6   3     1135.04     1452.25     74.90 o 
  -7   6   3      222.44      243.81     28.47 o 
  -6   6   3      746.53      723.70     54.37 o 
  -5   6   3     6567.70     6603.23    185.35 o 
  -4   6   3      336.97      488.72     35.32 o 
  -3   6   3        0.22       38.72     16.27 o 
  -2   6   3       97.33       59.29     16.10 o 
  -1   6   3       10.42       62.06     22.11 o 
   0   6   3       39.21       88.85     22.80 o 
   1   6   3     1783.37     2068.90    122.17 o 
   2   6   3      917.84     1011.20     80.68 o 
   3   6   3     6160.92     7007.85    207.35 o 
   4   6   3      936.78      890.55     60.79 o 
   5   6   3     3316.10     2974.30    166.91 o 
   6   6   3      584.39      623.10    130.01 o 
   7   6   3      498.78      451.67     85.73 o 
   8   6   3      241.61      253.33     80.47 o 
   9   6   3     2994.43     2835.37    230.11 o 
  10   6   3      137.81       69.12     44.08 o 
  11   6   3      488.52      490.93    115.16 o 
  12   6   3      181.47      289.94    171.08 o 
  13   6   3       17.98       55.35    172.96 o 
  14   6   3       47.02       -7.85     61.34 o 
 -16   7   3       24.89      172.34     74.57 o 
 -15   7   3      490.14      332.22    131.44 o 
 -14   7   3      874.59     1059.10    269.68 o 
 -13   7   3      738.37      887.57    128.95 o 
 -12   7   3      219.67      211.38     36.90 o 
 -11   7   3     3826.26     4089.16    154.78 o 
 -10   7   3     1000.76     1164.11     92.13 o 
  -9   7   3      119.75      112.61     24.52 o 
  -8   7   3     1605.47     1412.42     73.32 o 
  -7   7   3       90.08      140.47     27.76 o 
  -6   7   3     1029.01     1125.01     53.29 o 
  -5   7   3    18312.61    16613.92    204.09 o 
  -4   7   3     3719.31     3032.48     76.27 o 
  -3   7   3      998.87     1031.60     56.70 o 
  -2   7   3     5455.85     5236.64    220.25 o 
  -1   7   3      556.61      597.31     60.17 o 
   0   7   3     5922.33     6081.09    251.71 o 
   1   7   3     8441.22    10051.61    479.48 o 
   2   7   3    10808.18    12029.81    398.80 o 
   3   7   3     7020.45     6517.63    176.98 o 
   4   7   3      580.98      470.08     49.46 o 
   5   7   3      160.72      159.24     36.46 o 
   6   7   3       26.84       13.11     28.33 o 
   7   7   3     1047.10     1189.50    140.28 o 
   8   7   3     2124.78     2008.46    193.17 o 
   9   7   3      120.05       42.97     76.89 o 
  10   7   3       32.78      134.33     59.73 o 
  11   7   3       43.26       11.17     41.22 o 
  12   7   3      171.40      141.64    109.13 o 
  13   7   3       56.22      120.83     65.43 o 
  14   7   3      110.95      119.10     73.88 o 
 -16   8   3      220.36      237.97     86.79 o 
 -15   8   3      318.65      410.22    145.27 o 
 -14   8   3       26.39        2.37     60.27 o 
 -13   8   3      960.62     1044.54    115.86 o 
 -12   8   3      183.90      283.69     57.51 o 
 -11   8   3     2286.18     2171.78    104.74 o 
 -10   8   3     2808.59     2816.68    122.94 o 
  -9   8   3        6.52       31.02     18.45 o 
  -8   8   3     5033.34     5121.54    171.56 o 
  -7   8   3      261.32      305.24     33.31 o 
  -6   8   3      736.86      676.20     42.93 o 
  -5   8   3     8787.66     8214.38    138.05 o 
  -4   8   3     4229.83     4151.63    116.89 o 
  -3   8   3     1983.92     1918.81     80.24 o 
  -2   8   3     7353.04     7076.27    282.46 o 
  -1   8   3      253.56      123.53     36.98 o 
   0   8   3     1708.00     1566.16    239.83 o 
   1   8   3    17911.78    18885.50   1013.00 o 
   2   8   3     1094.24     1155.43     71.44 o 
   3   8   3      454.15      506.27     53.67 o 
   4   8   3     7653.41     7688.13    210.23 o 
   5   8   3     3477.89     3503.90    180.58 o 
   6   8   3        7.84       -7.05     31.70 o 
   7   8   3       55.65       54.03     31.26 o 
   8   8   3      317.50      447.54     80.86 o 
   9   8   3      714.71      616.85     89.17 o 
  10   8   3     3164.13     3427.48    311.72 o 
  11   8   3      845.57      711.85    137.36 o 
  12   8   3        1.92       21.25     93.75 o 
  13   8   3      266.56      281.84     91.80 o 
  14   8   3        1.32      114.34     72.41 o 
 -16   9   3      186.96      197.64     81.30 o 
 -15   9   3       84.98      125.34     93.12 o 
 -14   9   3      172.85      274.55    107.87 o 
 -13   9   3       41.30       73.55     34.63 o 
 -12   9   3      125.44      138.73     39.80 o 
 -11   9   3      496.59      558.22     78.83 o 
 -10   9   3        0.01       20.47     14.03 o 
  -9   9   3      465.76      503.03     67.04 o 
  -8   9   3      132.31      177.83     29.31 o 
  -7   9   3       18.94        9.55     13.28 o 
  -6   9   3     2898.70     2795.99    110.74 o 
  -5   9   3     1645.88     1600.43     64.66 o 
  -4   9   3     2657.03     2409.09     83.61 o 
  -3   9   3        2.07       -1.84     10.76 o 
  -2   9   3       11.85       27.28     34.57 o 
  -1   9   3      939.66      844.85     99.87 o 
   0   9   3     8624.21     9508.12    354.13 o 
   1   9   3     3376.94     3857.91    219.45 o 
   2   9   3      640.25      701.28     96.08 o 
   3   9   3      373.60      332.29     57.87 o 
   4   9   3      730.40      710.70     70.55 o 
   5   9   3     4150.31     3968.21    199.00 o 
   6   9   3     6324.77     6475.82    357.24 o 
   7   9   3       88.55       78.32     44.61 o 
   8   9   3     1378.08     1488.10    137.92 o 
   9   9   3       16.86       -6.27     33.20 o 
  10   9   3      343.64      365.78     75.75 o 
  11   9   3      662.95      883.18    120.31 o 
  12   9   3      123.64      187.21     61.71 o 
  13   9   3       82.10       51.62     49.21 o 
 -15  10   3        2.99      120.89    223.90 o 
 -14  10   3      946.59     1163.18    222.75 o 
 -13  10   3      899.09      891.52    125.17 o 
 -12  10   3      111.62       86.20     36.45 o 
 -11  10   3       87.28      235.40     55.04 o 
 -10  10   3      189.58      170.86     45.66 o 
  -9  10   3     2644.19     2941.14    245.38 o 
  -8  10   3     4907.51     5380.45    217.47 o 
  -7  10   3      918.33      975.84     90.24 o 
  -6  10   3     1480.31     1433.76     80.58 o 
  -5  10   3        0.29       -4.04     15.61 o 
  -4  10   3     6016.95     6223.62    175.06 o 
  -3  10   3     3038.01     2904.41    215.45 o 
  -2  10   3      374.02      366.43    104.89 o 
  -1  10   3     7433.57     7661.93    325.32 o 
   0  10   3     4341.37     4453.14    245.83 o 
   1  10   3     1410.03     1489.43    144.18 o 
   2  10   3     2648.08     2679.32    194.44 o 
   3  10   3      413.09      446.79     84.05 o 
   4  10   3     9196.21     8980.38    399.49 o 
   5  10   3     2826.01     2665.23    211.68 o 
   6  10   3      270.09      235.40     55.58 o 
   7  10   3      747.03      662.68     79.92 o 
   8  10   3      301.05      343.68     62.73 o 
   9  10   3     2707.06     2808.54    200.04 o 
  10  10   3     1672.05     1617.10    153.92 o 
  11  10   3      106.63      110.53     52.86 o 
  12  10   3      169.81      260.77    111.63 o 
  13  10   3       91.79      137.76     62.35 o 
 -15  11   3       93.28      126.83     77.94 o 
 -14  11   3      172.96      245.53    127.94 o 
 -13  11   3      203.53      265.52     63.84 o 
 -12  11   3      418.32      391.56     92.16 o 
 -11  11   3      113.55      174.39     53.22 o 
 -10  11   3     1568.98     1539.13    124.29 o 
  -9  11   3      366.34      300.69     54.98 o 
  -8  11   3     1925.28     1954.51    133.67 o 
  -7  11   3      485.46      420.39     58.66 o 
  -6  11   3      473.50      465.96     46.10 o 
  -5  11   3     4176.77     3715.36    114.93 o 
  -4  11   3     4420.95     4208.03    249.77 o 
  -3  11   3      341.39      248.06     35.08 o 
  -2  11   3     6374.76     6105.72    309.65 o 
  -1  11   3      242.90      304.25     72.08 o 
   0  11   3     3481.74     3688.95    236.67 o 
   1  11   3     1542.83     1765.13    165.38 o 
   2  11   3       97.02       15.88     30.49 o 
   3  11   3     1672.43     1778.96    170.52 o 
   4  11   3       43.41      110.69     53.25 o 
   5  11   3     2064.05     2204.51    240.69 o 
   6  11   3      338.29      403.83     88.19 o 
   7  11   3     1844.37     1833.18    172.90 o 
   8  11   3      218.40      334.51     65.67 o 
   9  11   3        1.43      119.71     65.72 o 
  10  11   3     1080.50     1238.91    134.47 o 
  11  11   3       56.31       67.85     44.02 o 
  12  11   3       81.03       99.73     56.52 o 
 -14  12   3       42.61       75.46     78.87 o 
 -13  12   3       18.82      -50.77     50.77 o 
 -12  12   3       74.89      -30.19     72.00 o 
 -11  12   3      293.76      268.90     81.57 o 
 -10  12   3      171.50      163.86     51.09 o 
  -9  12   3       16.77       82.78     34.10 o 
  -8  12   3     2186.38     2283.40    147.70 o 
  -7  12   3     1203.87     1328.28    109.29 o 
  -6  12   3       68.06      143.16     86.38 o 
  -5  12   3      270.37      259.32     39.02 o 
  -4  12   3      190.32      141.14     24.35 o 
  -3  12   3       35.97      134.92    119.08 o 
  -2  12   3     1818.31     1742.22    135.28 o 
  -1  12   3      664.21      620.22    103.93 o 
   0  12   3      196.08      212.12     63.55 o 
   1  12   3     2359.46     2411.76    202.36 o 
   2  12   3     1742.68     2014.57    186.09 o 
   3  12   3      142.28      180.79     64.45 o 
   4  12   3      444.51      527.91     96.28 o 
   5  12   3      566.07      659.03    150.19 o 
   6  12   3     1657.12     1618.50    287.38 o 
   7  12   3      707.39      779.71    132.33 o 
   8  12   3      292.07      390.54     82.80 o 
   9  12   3      383.78      413.37     73.45 o 
  10  12   3        0.25      120.46     49.89 o 
  11  12   3      129.51       52.94     42.42 o 
  12  12   3      347.75      360.37    163.68 o 
 -14  13   3      211.63       17.95     51.42 o 
 -13  13   3       61.27       48.28     97.69 o 
 -12  13   3       63.14      111.84     58.21 o 
 -11  13   3       23.60       12.79     43.71 o 
 -10  13   3       13.41      -17.71     53.96 o 
  -9  13   3      446.33      335.37     51.94 o 
  -8  13   3      871.16     1002.14    103.37 o 
  -7  13   3     2448.82     2184.75    198.91 o 
  -6  13   3     2111.36     2204.77    147.92 o 
  -5  13   3     2939.96     3171.87    156.69 o 
  -4  13   3       23.99       29.03     25.31 o 
  -3  13   3     2547.88     2625.51    161.02 o 
  -2  13   3      881.17     1104.83    199.53 o 
  -1  13   3     5637.97     5724.66    322.91 o 
   0  13   3     9514.97    10323.32    440.96 o 
   1  13   3     1206.79     1404.12    160.27 o 
   2  13   3      227.58      278.48     73.02 o 
   3  13   3     1933.36     1971.03    189.37 o 
   4  13   3       68.27      193.14     76.85 o 
   5  13   3     1798.16     2068.85    206.83 o 
   6  13   3     3975.40     4183.63    520.63 o 
   7  13   3      218.94      253.66    248.00 o 
   8  13   3      904.37     1023.86    133.09 o 
   9  13   3      372.28      422.98     94.63 o 
  10  13   3       17.12       18.22     52.19 o 
  11  13   3      387.78      339.83    108.60 o 
 -13  14   3       63.44       24.71     82.78 o 
 -12  14   3      172.30      335.71     92.09 o 
 -11  14   3     1248.86     1218.12    209.56 o 
 -10  14   3        3.61      -10.10     35.19 o 
  -9  14   3     1976.57     2356.80    196.66 o 
  -8  14   3       16.78        6.53     37.10 o 
  -7  14   3      346.92      358.96     62.99 o 
  -6  14   3     1149.44     1297.23    115.76 o 
  -5  14   3      208.40      195.02     45.86 o 
  -4  14   3      964.37      923.91     96.47 o 
  -3  14   3     3581.73     3648.61    199.09 o 
  -2  14   3      982.37     1129.43    151.64 o 
  -1  14   3     1837.46     1869.38    194.37 o 
   0  14   3      802.17      746.82    145.96 o 
   1  14   3      228.88      209.68     77.08 o 
   2  14   3      272.43      243.75     69.28 o 
   3  14   3      440.53      332.99     85.54 o 
   4  14   3      215.65      278.71     83.61 o 
   5  14   3      240.57      250.87     90.13 o 
   6  14   3      159.79      238.59     79.48 o 
   7  14   3      207.46       40.43    122.15 o 
   8  14   3       16.13       75.80    190.38 o 
   9  14   3      121.32      166.07     64.32 o 
  10  14   3        8.39       52.99     61.09 o 
  11  14   3       98.64      180.63     85.44 o 
 -12  15   3       29.56       69.38     73.27 o 
 -11  15   3       18.48       98.12     55.40 o 
 -10  15   3       50.50      102.19     49.32 o 
  -9  15   3       84.14      115.86     46.79 o 
  -8  15   3       75.67       73.12     55.77 o 
  -7  15   3      853.70      858.39    138.01 o 
  -6  15   3      245.15      253.16     53.73 o 
  -5  15   3       71.82       86.07     31.65 o 
  -4  15   3       86.02       53.04     29.66 o 
  -3  15   3      138.47       92.40     39.86 o 
  -2  15   3     3258.86     3203.81    259.09 o 
  -1  15   3      729.64      830.36    131.82 o 
   0  15   3      708.66      896.57    145.23 o 
   1  15   3       35.29       31.85    139.39 o 
   2  15   3     1410.60     1445.95    217.65 o 
   3  15   3     1323.01     1378.38    264.73 o 
   4  15   3       71.16      142.70     75.89 o 
   5  15   3      830.70      826.80    143.33 o 
   6  15   3       14.06       37.99     44.58 o 
   7  15   3      758.40      698.42    137.78 o 
   8  15   3      479.17      453.69    120.25 o 
   9  15   3        4.78       41.99     61.32 o 
  10  15   3      180.82      125.66     75.21 o 
 -11  16   3      204.81      312.80    125.13 o 
 -10  16   3      276.81      175.38    104.02 o 
  -9  16   3      229.99      286.74     67.69 o 
  -8  16   3      171.52      192.34     48.88 o 
  -7  16   3      156.86      183.58     52.47 o 
  -6  16   3      162.59      138.63     38.67 o 
  -5  16   3      573.67      656.91    104.42 o 
  -4  16   3        3.94       37.50     37.35 o 
  -3  16   3        2.16      -41.10     41.59 o 
  -2  16   3      134.34      100.45    116.52 o 
  -1  16   3        6.63       -2.03     62.59 o 
   0  16   3      682.22      610.59    124.92 o 
   1  16   3      106.71       85.32     65.68 o 
   2  16   3      520.46      489.46    112.08 o 
   3  16   3       68.21      -62.82     76.82 o 
   4  16   3       35.75       69.68     48.17 o 
   5  16   3        1.19      -95.25    125.65 o 
   6  16   3      291.09      232.11    100.97 o 
   7  16   3        2.28        2.12     47.00 o 
   8  16   3       85.18      161.32     73.41 o 
   9  16   3       24.90       77.50     50.12 o 
 -10  17   3        1.42      -85.58     85.58 o 
  -9  17   3      753.43      762.89    136.58 o 
  -8  17   3       20.30      -28.43     69.85 o 
  -7  17   3      277.86      296.37     90.51 o 
  -6  17   3       77.12      133.82     71.17 o 
  -5  17   3        1.32       18.72     38.61 o 
  -4  17   3      536.08      572.97     76.00 o 
  -3  17   3      186.30      115.34     67.44 o 
  -2  17   3       47.08       86.36     98.89 o 
  -1  17   3      206.09      320.68     95.38 o 
   0  17   3      165.05      266.48     94.28 o 
   1  17   3        1.62        0.44     44.44 o 
   2  17   3       69.87       50.07     74.31 o 
   3  17   3     1027.54      940.50    208.73 o 
   4  17   3      109.06      -27.65     99.43 o 
   5  17   3      267.06      398.33     98.66 o 
   6  17   3       70.75      109.12     58.06 o 
   7  17   3        0.58       56.13     44.51 o 
   8  17   3       39.25      -40.55     91.25 o 
  -9  18   3       28.57      102.70     90.74 o 
  -8  18   3       33.58       57.41     77.91 o 
  -7  18   3       78.42      126.80     97.89 o 
  -6  18   3      251.63      326.11     99.11 o 
  -5  18   3       35.25      135.13     69.10 o 
  -4  18   3        2.48      -48.21     52.06 o 
  -3  18   3       12.21        3.81     89.45 o 
  -2  18   3       11.30       79.74     66.65 o 
  -1  18   3       34.33       87.31     71.04 o 
   0  18   3        2.66       -0.88     52.03 o 
   1  18   3       30.05       32.01     50.79 o 
   2  18   3      141.14       33.84    156.34 o 
   3  18   3       25.12      116.41    139.86 o 
   4  18   3      282.05      291.26     87.19 o 
   5  18   3      371.71      247.56    121.88 o 
   6  18   3       11.94       84.56     63.18 o 
   7  18   3       41.27       51.23     59.16 o 
  -7  19   3       25.31       88.71     64.66 o 
  -6  19   3      108.28      113.81    180.80 o 
  -5  19   3      126.71      143.58    111.21 o 
  -4  19   3       34.01      167.06     85.79 o 
  -3  19   3        1.31       24.46     42.44 o 
  -2  19   3        1.32       -5.57     64.17 o 
  -1  19   3        1.43       20.73     49.41 o 
   0  19   3       17.31        4.49     73.32 o 
   1  19   3       89.49       38.29    213.84 o 
   2  19   3      197.94      173.30     89.26 o 
   3  19   3       94.42       59.10     64.05 o 
   4  19   3       42.18      140.08     74.90 o 
   5  19   3       94.52      145.24     79.69 o 
  -5  20   3      120.70      177.68     74.78 o 
  -4  20   3        8.00       42.21    132.65 o 
  -3  20   3       35.55       34.06     50.49 o 
  -2  20   3       46.62      229.95    100.80 o 
  -1  20   3        0.46      -44.33     57.93 o 
   0  20   3       70.53      -75.13     75.13 o 
   1  20   3       26.48       11.03     70.70 o 
   2  20   3        1.99       21.70     52.14 o 
   3  20   3        1.23       97.26     60.87 o 
 -17   0   4     3606.60     3764.48    292.19 o 
 -16   0   4     1347.63     1467.08    174.65 o 
 -15   0   4       22.88       24.38     48.86 o 
 -14   0   4      466.72      650.27    107.76 o 
 -13   0   4     1087.35      990.06    122.13 o 
 -12   0   4     7824.97     7779.15    342.66 o 
 -11   0   4    14362.88    14113.20    479.73 o 
 -10   0   4      756.79      844.22     88.01 o 
  -9   0   4      819.08      861.25     66.20 o 
  -8   0   4     6288.00     5915.03    169.48 o 
  -7   0   4     1875.30     1998.56     76.15 o 
  -6   0   4     8942.38     9614.00    187.45 o 
  -5   0   4     6847.80     6399.70    124.93 o 
  -4   0   4     2543.55     2293.10     56.72 o 
  -3   0   4     3147.55     3290.65     83.10 o 
  -2   0   4    47991.62    49222.86    548.92 o 
  -1   0   4      242.65      235.31     23.43 o 
   0   0   4     7471.80     7762.99    161.03 o 
   1   0   4    11957.42    12842.71    405.72 o 
   2   0   4      913.20     1130.53     66.07 o 
   3   0   4     4844.58     4394.41    375.60 o 
   4   0   4    71383.81    73058.19   5254.40 o 
   5   0   4    27584.59    29539.54   1009.40 o 
   6   0   4      666.60      746.54    144.59 o 
   7   0   4      183.06      153.82     72.75 o 
   8   0   4      137.36      198.89     88.76 o 
   9   0   4     2777.66     2247.81    296.93 o 
  10   0   4     7457.17     6558.19    539.01 o 
  11   0   4     1773.17     1872.33    304.02 o 
  12   0   4       19.37      105.35     80.81 o 
  13   0   4      258.95      547.10    181.78 o 
  14   0   4      192.70      297.52    150.93 o 
 -17   1   4        3.44      -42.61     51.19 o 
 -16   1   4       35.04       35.53     33.81 o 
 -15   1   4       10.77      -32.32     32.32 o 
 -14   1   4       34.79      -23.09     41.49 o 
 -13   1   4      135.25       52.31     29.26 o 
 -12   1   4      294.57      317.02     50.71 o 
 -11   1   4      215.34      167.87     28.26 o 
 -10   1   4      641.04      708.58     46.73 o 
  -9   1   4     6905.26     6766.43    198.07 o 
  -8   1   4     5441.23     5231.04    221.71 o 
  -7   1   4     2456.46     2342.24     58.97 o 
  -6   1   4    10645.10    11082.94    147.04 o 
  -5   1   4      319.08      229.15     24.53 o 
  -4   1   4    13116.67    13383.48    146.10 o 
  -3   1   4    37101.79    37009.75    303.90 o 
  -2   1   4     9451.26    10131.40    129.06 o 
  -1   1   4    17991.83    18672.19    225.22 o 
   0   1   4     1187.47     1350.55     45.72 o 
   1   1   4     1101.51     1269.63     45.08 o 
   2   1   4     3909.50     3920.04     87.87 o 
   3   1   4     2233.09     2150.30     77.78 o 
   4   1   4      884.66      743.62     55.82 o 
   5   1   4      438.60      366.55     41.82 o 
   6   1   4      933.27      900.07    113.66 o 
   7   1   4     1895.49     1795.20    170.10 o 
   8   1   4        8.19        9.31     46.64 o 
   9   1   4       13.93       30.40     50.11 o 
  10   1   4     1692.92     1757.95    197.41 o 
  11   1   4      270.28      325.19    100.79 o 
  12   1   4      944.16      961.57    158.68 o 
  13   1   4      624.19      612.65    124.88 o 
  14   1   4      159.78      302.86     96.49 o 
 -17   2   4       63.70       93.16     63.24 o 
 -16   2   4      339.71      536.53     89.19 o 
 -15   2   4      900.40     1157.01    105.86 o 
 -14   2   4      311.29      314.24     55.88 o 
 -13   2   4      217.96      170.04     32.77 o 
 -12   2   4       13.21      -28.09     29.84 o 
 -11   2   4     2563.53     2260.90    148.09 o 
 -10   2   4     1324.72     1269.96     70.85 o 
  -9   2   4     1021.65     1035.87     55.73 o 
  -8   2   4     2319.55     2054.63     73.49 o 
  -7   2   4     5473.09     6327.39    168.44 o 
  -6   2   4      263.16      238.41     21.14 o 
  -5   2   4    10089.41    10405.55    201.19 o 
  -4   2   4      778.90      897.57     27.60 o 
  -3   2   4     2915.83     2884.35     69.77 o 
  -2   2   4    37540.77    40609.58    677.09 o 
  -1   2   4     8865.92     8752.21    117.78 o 
   0   2   4      178.00      211.06     19.91 o 
   1   2   4      386.22      349.93     28.15 o 
   2   2   4    12435.02    12207.17    245.03 o 
   3   2   4     5159.14     4856.79    143.82 o 
   4   2   4       87.11       91.86     20.59 o 
   5   2   4       77.79       26.68     18.42 o 
   6   2   4     1371.79     1210.08    175.77 o 
   7   2   4     5409.64     5386.60    297.27 o 
   8   2   4     5597.09     5560.45    321.70 o 
   9   2   4       10.03       41.43     40.48 o 
  10   2   4        1.44      101.78     62.20 o 
  11   2   4      701.76      703.87    130.71 o 
  12   2   4      752.99      768.34    143.24 o 
  13   2   4      721.29      934.15    161.85 o 
  14   2   4       57.26      170.29     79.12 o 
 -17   3   4       51.59      115.02     65.41 o 
 -16   3   4       38.48      134.05     58.90 o 
 -15   3   4      261.23      282.65     54.61 o 
 -14   3   4      559.62      772.02     82.80 o 
 -13   3   4     1671.19     1587.45    104.31 o 
 -12   3   4     2518.16     2603.18    128.62 o 
 -11   3   4      907.64      971.84     74.19 o 
 -10   3   4      591.45      470.83     43.86 o 
  -9   3   4      303.92      345.89     35.38 o 
  -8   3   4     3059.04     3014.29     91.18 o 
  -7   3   4    22310.18    22049.39    241.03 o 
  -6   3   4    13355.05    12063.32    195.97 o 
  -5   3   4     1693.79     1660.08     51.37 o 
  -4   3   4     2166.04     2284.08     59.88 o 
  -3   3   4     1066.52     1005.90     30.72 o 
  -2   3   4    80471.15    85133.58   1142.07 o 
  -1   3   4    39254.31    40982.69    490.11 o 
   0   3   4    13829.39    15726.90    271.55 o 
   1   3   4    11399.07    11756.14    297.51 o 
   2   3   4     1043.26     1174.72     77.34 o 
   3   3   4     4604.77     4365.25    154.09 o 
   4   3   4     4666.95     4119.58    148.91 o 
   5   3   4     8427.12     8716.42    224.73 o 
   6   3   4      485.86      442.99     43.57 o 
   7   3   4     2804.62     2279.19    199.81 o 
   8   3   4       91.50        1.47     69.51 o 
   9   3   4      387.06      264.47     76.95 o 
  10   3   4      804.43      967.10    151.37 o 
  11   3   4      118.79      129.65     65.09 o 
  12   3   4     1147.77     1134.52    174.00 o 
  13   3   4      729.98      638.50    137.85 o 
  14   3   4      713.91      469.40    128.25 o 
 -17   4   4      280.22      468.42    108.58 o 
 -16   4   4      309.09      319.79     86.99 o 
 -15   4   4      122.34      187.76     67.93 o 
 -14   4   4      472.07      446.20     70.50 o 
 -13   4   4      334.90      372.09     61.70 o 
 -12   4   4      670.60      699.41     67.05 o 
 -11   4   4     2663.82     2659.53    124.90 o 
 -10   4   4      208.22      177.70     29.95 o 
  -9   4   4       15.56        7.13     17.04 o 
  -8   4   4     2024.12     1935.26     66.54 o 
  -7   4   4     1992.38     2285.93     81.62 o 
  -6   4   4       92.70      125.63     15.92 o 
  -5   4   4    17600.85    17599.42    210.40 o 
  -4   4   4     2232.10     2193.82     53.75 o 
  -3   4   4     6943.81     6611.87    102.45 o 
  -2   4   4     4310.84     4158.86     84.64 o 
  -1   4   4     4492.98     4743.36    112.22 o 
   0   4   4      285.64      284.00     25.80 o 
   1   4   4     1925.38     2211.73    112.29 o 
   2   4   4      502.77      474.60     53.76 o 
   3   4   4      982.07     1103.11     82.00 o 
   4   4   4     4048.55     4326.69    164.28 o 
   5   4   4     5719.67     5585.04    186.66 o 
   6   4   4      369.38      459.14     49.29 o 
   7   4   4      972.37      824.22     72.63 o 
   8   4   4     1845.12     1524.96    171.53 o 
   9   4   4     1889.00     1757.08    187.36 o 
  10   4   4      719.71      521.41    107.66 o 
  11   4   4        2.91      -42.46     51.59 o 
  12   4   4       35.12       37.03    107.10 o 
  13   4   4        0.21       74.63    101.38 o 
  14   4   4        0.20       18.49     47.92 o 
 -17   5   4       48.66       42.54    130.39 o 
 -16   5   4       66.88       80.49     84.50 o 
 -15   5   4      276.38      296.17     83.86 o 
 -14   5   4     1662.26     1639.07    986.79 o 
 -13   5   4       34.57       32.92     30.55 o 
 -12   5   4     5234.52     5314.71    187.39 o 
 -11   5   4     2784.15     2904.34    112.85 o 
 -10   5   4       58.38       89.48     19.78 o 
  -9   5   4     6449.91     6258.07    137.15 o 
  -8   5   4      364.77      379.69     30.05 o 
  -7   5   4    37511.28    37992.18    438.94 o 
  -6   5   4    30079.45    28821.64    380.06 o 
  -5   5   4       63.86       59.63     10.36 o 
  -4   5   4     5212.84     4745.52     99.01 o 
  -3   5   4     5344.43     5060.39     91.50 o 
  -2   5   4    12873.36    13052.64    172.97 o 
  -1   5   4    31858.86    32483.48    435.55 o 
   0   5   4     8646.08     9116.14    203.77 o 
   1   5   4       18.54       14.88      8.33 o 
   2   5   4     1398.98     1515.18     78.36 o 
   3   5   4      314.34      263.25     36.32 o 
   4   5   4     3722.97     3519.51    216.79 o 
   5   5   4     3398.96     3783.62    253.34 o 
   6   5   4      879.07      892.75     77.41 o 
   7   5   4      819.60      772.51     67.60 o 
   8   5   4        8.99       24.98     13.09 o 
   9   5   4      439.77      426.78     97.93 o 
  10   5   4      730.16      656.01    122.84 o 
  11   5   4      333.50      316.07     97.27 o 
  12   5   4       15.93       22.13     52.30 o 
  13   5   4       14.64      -49.60     57.69 o 
  14   5   4       25.66       49.19     59.68 o 
 -17   6   4        8.07       73.61     58.52 o 
 -16   6   4      666.66      910.53    144.08 o 
 -15   6   4     2754.12     3160.49   1439.26 o 
 -14   6   4      514.34      652.50    167.84 o 
 -13   6   4        8.38       37.13     46.27 o 
 -12   6   4      337.92      597.71     78.36 o 
 -11   6   4     3963.38     3790.21    150.88 o 
 -10   6   4     9939.48    10588.49    231.50 o 
  -9   6   4       83.54      107.64     17.86 o 
  -8   6   4      658.20      561.76     34.78 o 
  -7   6   4     2380.85     2280.36     95.73 o 
  -6   6   4     5350.15     5595.03    134.25 o 
  -5   6   4    13239.56    12798.77    187.66 o 
  -4   6   4      743.86      967.84     46.05 o 
  -3   6   4    26491.92    27527.63    392.08 o 
  -2   6   4     4978.55     5280.44    139.05 o 
  -1   6   4     7128.83     7364.16    179.52 o 
   0   6   4     6676.35     6366.05    183.39 o 
   1   6   4     1281.72     1380.22     62.16 o 
   2   6   4    34887.64    34858.17    640.53 o 
   3   6   4    19248.75    19456.00    520.75 o 
   4   6   4     1843.06     1870.87    103.31 o 
   5   6   4     4200.41     4226.17    254.06 o 
   6   6   4      419.97      541.46     97.37 o 
   7   6   4    10310.89    10964.83    457.58 o 
   8   6   4    11421.42    11348.48    506.97 o 
   9   6   4     1954.23     1898.54    201.49 o 
  10   6   4      309.80      412.64    102.30 o 
  11   6   4        6.65      -30.99     55.78 o 
  12   6   4      722.88      755.45    143.16 o 
  13   6   4      477.68      499.58    125.79 o 
  14   6   4       15.06       66.38     56.72 o 
 -16   7   4      149.65      202.11     77.73 o 
 -15   7   4      623.32      738.62    180.14 o 
 -14   7   4      128.63      274.76    128.83 o 
 -13   7   4      214.85      267.57     85.74 o 
 -12   7   4       27.62       71.55     32.64 o 
 -11   7   4      969.42     1001.91     66.01 o 
 -10   7   4      246.79      312.96     35.00 o 
  -9   7   4     7864.35     8114.97    169.89 o 
  -8   7   4      431.10      439.01     58.70 o 
  -7   7   4     6905.44     6922.28    211.50 o 
  -6   7   4    13332.79    13323.20    270.40 o 
  -5   7   4       77.55       73.23     15.43 o 
  -4   7   4    19723.64    18126.75    325.97 o 
  -3   7   4    11262.72    10949.07    273.66 o 
  -2   7   4     1145.61     1068.96     79.05 o 
  -1   7   4    23754.37    25694.13    588.97 o 
   0   7   4       55.87      168.20     36.76 o 
   1   7   4    26591.97    27415.94    541.16 o 
   2   7   4      221.07      185.79     26.57 o 
   3   7   4     2425.60     2635.78    105.09 o 
   4   7   4     1333.27     1435.41     82.93 o 
   5   7   4      233.80      250.91     43.68 o 
   6   7   4     1036.72      892.85    122.42 o 
   7   7   4     1411.49     1328.48    156.82 o 
   8   7   4      383.76      351.07     83.83 o 
   9   7   4       50.48       16.00     49.39 o 
  10   7   4       62.39      -13.16     65.36 o 
  11   7   4        5.22       68.39     61.47 o 
  12   7   4        2.16        1.73     48.65 o 
  13   7   4        5.67      -93.99     99.68 o 
 -16   8   4      449.41      544.28    171.98 o 
 -15   8   4      133.02      157.99     78.26 o 
 -14   8   4        9.12       32.10     74.82 o 
 -13   8   4      948.26      737.62    162.81 o 
 -12   8   4     1342.64     1307.93    111.71 o 
 -11   8   4      765.13      828.69     94.50 o 
 -10   8   4       14.28       63.55     18.39 o 
  -9   8   4        6.21       66.60     32.13 o 
  -8   8   4     1422.52     1576.34    104.42 o 
  -7   8   4     2751.85     2683.22    133.66 o 
  -6   8   4       51.66       30.24     19.70 o 
  -5   8   4        9.37       24.68     12.47 o 
  -4   8   4     1391.73     1560.57     78.73 o 
  -3   8   4       20.79       12.65      8.66 o 
  -2   8   4      723.42      891.36     97.91 o 
  -1   8   4      520.14      685.62    119.99 o 
   0   8   4      297.31      283.97     61.74 o 
   1   8   4     1006.43     1044.63    126.50 o 
   2   8   4     1662.36     1601.82     79.53 o 
   3   8   4     5174.27     4944.65    147.55 o 
   4   8   4     2242.12     2339.46    107.02 o 
   5   8   4     1691.50     1833.63    121.10 o 
   6   8   4      296.39      432.80     66.58 o 
   7   8   4      616.10      531.78     81.59 o 
   8   8   4      766.95      766.78    104.64 o 
   9   8   4     1566.88     1504.99    182.90 o 
  10   8   4     2711.37     2643.93    253.50 o 
  11   8   4       68.87      127.76     66.03 o 
  12   8   4       50.93       53.16    203.05 o 
  13   8   4       32.94       23.75     51.73 o 
 -16   9   4      120.97      234.27    119.19 o 
 -15   9   4      703.67      705.78    173.87 o 
 -14   9   4       13.43      167.22     95.97 o 
 -13   9   4     2923.48     2618.64    213.61 o 
 -12   9   4      741.32      811.94    115.48 o 
 -11   9   4      359.11      450.96     71.19 o 
 -10   9   4     2042.67     2033.71    130.63 o 
  -9   9   4      993.21     1100.93     92.99 o 
  -8   9   4     1165.37     1084.96     88.18 o 
  -7   9   4    16436.83    15728.73    370.51 o 
  -6   9   4     5113.02     4768.64    143.93 o 
  -5   9   4      117.10      105.21     16.56 o 
  -4   9   4      673.93      500.41     48.98 o 
  -3   9   4     1353.22     1482.82    130.14 o 
  -2   9   4     3749.72     3592.61    209.62 o 
  -1   9   4     8404.05     8770.35    345.89 o 
   0   9   4     4307.33     4607.63    245.42 o 
   1   9   4        0.92       48.63     46.23 o 
   2   9   4      153.78      123.63     24.50 o 
   3   9   4      159.61      178.49     68.22 o 
   4   9   4        6.34       47.11     18.54 o 
   5   9   4     1307.53     1280.02    103.17 o 
   6   9   4      924.96      868.67     91.39 o 
   7   9   4      424.29      405.56     74.83 o 
   8   9   4       58.18       -7.18     37.35 o 
   9   9   4      416.58      281.57     68.67 o 
  10   9   4      166.90       94.20     83.88 o 
  11   9   4       26.47       30.04     65.29 o 
  12   9   4      120.80      235.35     70.16 o 
  13   9   4       32.49        7.49     75.32 o 
 -15  10   4       69.50      198.46     87.99 o 
 -14  10   4        1.05       12.18     96.30 o 
 -13  10   4      573.45      606.37    128.77 o 
 -12  10   4      240.25      276.96     70.80 o 
 -11  10   4       12.22       -2.11     53.38 o 
 -10  10   4      169.67      272.81     49.58 o 
  -9  10   4        0.97       32.33     32.76 o 
  -8  10   4      879.11     1059.66    106.67 o 
  -7  10   4      377.73      340.77     32.11 o 
  -6  10   4      156.63      167.74     20.03 o 
  -5  10   4      413.60      431.54     34.66 o 
  -4  10   4     1521.96     1477.17     77.17 o 
  -3  10   4      973.34      888.72    110.96 o 
  -2  10   4      256.72      365.80     83.17 o 
  -1  10   4     3624.49     3929.05    235.22 o 
   0  10   4     1330.35     1380.43    138.62 o 
   1  10   4      543.35      510.14     88.64 o 
   2  10   4     2572.01     2747.18    208.05 o 
   3  10   4      504.63      517.39     56.23 o 
   4  10   4     5607.13     5660.59    259.64 o 
   5  10   4     1375.25     1411.45    110.37 o 
   6  10   4      533.60      536.04     72.32 o 
   7  10   4      148.61       96.31     42.40 o 
   8  10   4     1371.34     1478.91    156.52 o 
   9  10   4      189.22      264.64     67.93 o 
  10  10   4     1397.89     1466.72    158.48 o 
  11  10   4      515.90      679.82    114.54 o 
  12  10   4       90.54       91.18     48.98 o 
 -15  11   4      174.35      389.25    146.13 o 
 -14  11   4      246.02      301.30    128.89 o 
 -13  11   4       24.32       45.41     39.14 o 
 -12  11   4       18.42       48.71     29.94 o 
 -11  11   4      207.44      232.46     50.94 o 
 -10  11   4      283.69      378.55     62.07 o 
  -9  11   4     1884.67     1984.45    136.59 o 
  -8  11   4      874.53      968.88     92.71 o 
  -7  11   4      310.77      314.94     51.20 o 
  -6  11   4      733.48      789.85     46.80 o 
  -5  11   4      571.03      458.68     37.42 o 
  -4  11   4     6871.38     6147.80    335.48 o 
  -3  11   4     5073.15     5036.29    274.60 o 
  -2  11   4     2328.00     2566.14    198.77 o 
  -1  11   4      377.59      260.89     79.03 o 
   0  11   4      137.24      139.49     59.39 o 
   1  11   4     3839.62     3853.19    265.08 o 
   2  11   4      659.36      614.87    105.29 o 
   3  11   4      243.12      176.11     61.04 o 
   4  11   4      114.41      160.08     71.11 o 
   5  11   4        3.76        8.02     33.15 o 
   6  11   4       63.04        0.82     42.05 o 
   7  11   4       64.54       99.57     41.37 o 
   8  11   4      118.79      131.93     52.74 o 
   9  11   4       10.36        6.80     48.14 o 
  10  11   4       48.19      235.17     72.15 o 
  11  11   4      109.79      217.03     79.56 o 
  12  11   4      246.81      248.19     73.37 o 
 -14  12   4      382.06      290.01     88.74 o 
 -13  12   4       15.90      201.83     59.35 o 
 -12  12   4      950.36      795.55    177.24 o 
 -11  12   4      673.92      809.44    119.14 o 
 -10  12   4        2.15      -13.85     33.80 o 
  -9  12   4       31.71       37.10     39.26 o 
  -8  12   4       39.35       50.16     36.26 o 
  -7  12   4      227.69      329.52     58.56 o 
  -6  12   4      880.02      900.45     82.73 o 
  -5  12   4      384.59      455.14     68.11 o 
  -4  12   4      609.15      663.26     88.28 o 
  -3  12   4     1517.91     1306.16    146.76 o 
  -2  12   4     1062.36     1076.05    136.06 o 
  -1  12   4      128.75      204.48     66.90 o 
   0  12   4        0.18       34.42     39.05 o 
   1  12   4      653.65      708.94    115.72 o 
   2  12   4      183.43      159.34     59.32 o 
   3  12   4     1949.78     1893.24    191.13 o 
   4  12   4      593.16      573.33    104.24 o 
   5  12   4     1225.21     1427.67    169.92 o 
   6  12   4      152.48       81.29     39.73 o 
   7  12   4      592.14      549.45     94.45 o 
   8  12   4       28.37       19.60     40.73 o 
   9  12   4     1176.71     1253.67    146.47 o 
  10  12   4      858.39      983.43    130.32 o 
  11  12   4        2.72      124.33     66.51 o 
 -14  13   4        3.90      -33.03     49.75 o 
 -13  13   4      427.87      388.64     78.81 o 
 -12  13   4       10.65       59.12     49.35 o 
 -11  13   4      358.98      425.93     88.59 o 
 -10  13   4      604.75      579.12     80.30 o 
  -9  13   4       27.22      -19.93     26.20 o 
  -8  13   4      152.83      189.91     50.09 o 
  -7  13   4      525.95      489.08     72.53 o 
  -6  13   4       56.58       65.50     30.52 o 
  -5  13   4      299.59      252.80     57.55 o 
  -4  13   4       76.27      -10.09     32.09 o 
  -3  13   4        2.93        3.84     43.11 o 
  -2  13   4      340.00      390.89     96.41 o 
  -1  13   4      166.25       42.03     46.83 o 
   0  13   4        9.10      -51.28     51.28 o 
   1  13   4       49.07        5.27     43.01 o 
   2  13   4      767.20      674.21    118.21 o 
   3  13   4      728.83      801.79    201.37 o 
   4  13   4       78.67       95.68     60.52 o 
   5  13   4       26.50       64.81     57.66 o 
   6  13   4      274.25      237.86     68.26 o 
   7  13   4       18.74       -7.76     43.92 o 
   8  13   4       67.34       72.55     45.14 o 
   9  13   4        0.51       83.47     75.40 o 
  10  13   4      102.48      134.78    137.06 o 
  11  13   4        8.59       22.83    157.67 o 
 -13  14   4       13.75       84.96     46.81 o 
 -12  14   4       97.09      113.18     75.24 o 
 -11  14   4      517.85      513.44    100.45 o 
 -10  14   4      904.23      870.51    124.43 o 
  -9  14   4        1.08       -5.22     42.75 o 
  -8  14   4      573.82      469.02     72.46 o 
  -7  14   4      591.79      612.05     81.68 o 
  -6  14   4      776.37      719.40     88.18 o 
  -5  14   4     1444.98     1436.30    126.19 o 
  -4  14   4      368.64      446.76     83.88 o 
  -3  14   4     1965.14     2035.98    202.50 o 
  -2  14   4      868.49      990.17    142.42 o 
  -1  14   4      117.65      194.97     63.88 o 
   0  14   4      102.86       17.15     54.14 o 
   1  14   4      473.00      453.83     92.82 o 
   2  14   4      379.57      370.19    102.32 o 
   3  14   4     2513.73     2567.56    273.99 o 
   4  14   4       14.21       80.94     45.98 o 
   5  14   4      345.05      452.91    114.77 o 
   6  14   4       28.54       -1.99     72.92 o 
   7  14   4      550.26      472.15     93.54 o 
   8  14   4       71.77       37.10     66.59 o 
   9  14   4      117.09      165.36     60.38 o 
  10  14   4       97.15       91.29     77.13 o 
 -12  15   4      223.23      202.09     71.36 o 
 -11  15   4      266.52      183.28     64.38 o 
 -10  15   4       98.86      108.83     51.73 o 
  -9  15   4      142.64      107.65     67.30 o 
  -8  15   4      484.59      506.90     75.72 o 
  -7  15   4      649.85      740.58     89.65 o 
  -6  15   4       39.96      130.68     44.80 o 
  -5  15   4        8.51       47.63     37.60 o 
  -4  15   4       25.69       18.32     39.26 o 
  -3  15   4       31.38       81.77     69.29 o 
  -2  15   4     1278.71     1224.46    160.33 o 
  -1  15   4       20.11      -40.17     63.50 o 
   0  15   4       59.04       19.63     64.78 o 
   1  15   4      333.00      381.18     98.01 o 
   2  15   4      126.72      103.52    113.31 o 
   3  15   4      949.21     1096.20    163.87 o 
   4  15   4     1050.05      902.66    150.68 o 
   5  15   4        5.41       28.10     47.70 o 
   6  15   4      824.06      927.98    162.84 o 
   7  15   4      951.23     1196.29    198.41 o 
   8  15   4       27.95        0.22     51.99 o 
   9  15   4      423.67      468.00    113.21 o 
 -11  16   4      123.30      129.49     59.10 o 
 -10  16   4        4.32      -39.00     39.00 o 
  -9  16   4        8.92       31.06     59.59 o 
  -8  16   4      735.42      822.70    103.43 o 
  -7  16   4       17.16       38.01     36.10 o 
  -6  16   4        6.35       55.36     43.80 o 
  -5  16   4      490.82      526.93     71.08 o 
  -4  16   4        6.45       36.17     48.11 o 
  -3  16   4       14.18        0.92     42.75 o 
  -2  16   4      662.05      663.13    123.12 o 
  -1  16   4       23.72      178.19     73.87 o 
   0  16   4       86.18       84.41     62.96 o 
   1  16   4     1330.60     1538.09    299.45 o 
   2  16   4       57.02      -40.63     61.77 o 
   3  16   4       27.43       -3.42     50.00 o 
   4  16   4      265.48      244.34     83.33 o 
   5  16   4        9.21      -29.34     57.16 o 
   6  16   4      422.07      419.24    113.01 o 
   7  16   4       68.79       61.08     50.52 o 
   8  16   4       94.17      187.43     74.11 o 
 -10  17   4        1.42       21.90    177.35 o 
  -9  17   4      278.22      342.16    177.20 o 
  -8  17   4        2.86      -32.51     39.67 o 
  -7  17   4     1824.89     1859.68    155.23 o 
  -6  17   4      256.99      327.62    110.47 o 
  -5  17   4       12.90       21.81     40.12 o 
  -4  17   4        4.37      -18.79     42.60 o 
  -3  17   4      218.81      305.96     60.22 o 
  -2  17   4      297.13      432.44    161.44 o 
  -1  17   4     1072.22     1090.32    166.13 o 
   0  17   4       30.34       25.58     45.91 o 
   1  17   4       17.08      -25.45     62.22 o 
   2  17   4      240.37      233.38     80.11 o 
   3  17   4      232.56      138.34     64.95 o 
   4  17   4       37.53      -62.47     62.47 o 
   5  17   4      165.63       64.24     51.33 o 
   6  17   4       11.87      -11.53     65.35 o 
   7  17   4      135.66       92.96     80.67 o 
  -9  18   4       53.03      -93.89     93.89 o 
  -7  18   4        6.91       68.35    107.35 o 
  -6  18   4      270.73      396.68    104.49 o 
  -5  18   4      621.55      882.52    148.78 o 
  -4  18   4        8.46       25.75    123.27 o 
  -3  18   4      752.57      806.44    156.95 o 
  -2  18   4      280.35      459.70    128.59 o 
  -1  18   4       66.41       41.59     81.04 o 
   0  18   4       62.85      131.28     54.64 o 
   1  18   4      329.65      299.57     85.70 o 
   2  18   4      838.31      970.73    165.10 o 
   3  18   4        6.27       83.58     74.51 o 
   4  18   4      109.23       60.30     84.60 o 
   5  18   4       62.72      -43.75     67.15 o 
   6  18   4        0.66       29.34    114.47 o 
  -7  19   4       72.12       17.66    122.49 o 
  -6  19   4      155.85      345.15    107.48 o 
  -5  19   4       36.92      118.79     76.45 o 
  -4  19   4      622.12      746.84    117.97 o 
  -3  19   4      345.69      401.28    119.14 o 
  -2  19   4      205.30      167.76     91.37 o 
  -1  19   4      319.89      393.81    258.95 o 
   0  19   4      136.62       74.80     56.87 o 
   1  19   4      602.11      709.16    238.40 o 
   2  19   4      101.59       65.00     63.67 o 
   3  19   4       65.76      223.06     95.68 o 
   4  19   4      136.36      240.79     99.77 o 
  -4  20   4      230.29      102.64     56.26 o 
  -3  20   4       43.26        3.69     81.84 o 
  -2  20   4       86.61       77.18     68.86 o 
  -1  20   4        6.82      -46.15    100.94 o 
   0  20   4      137.63       42.12    171.45 o 
   1  20   4       38.00       78.38    143.07 o 
 -18   1   5      158.55      264.38     89.70 o 
 -17   1   5       10.37       17.77     35.62 o 
 -16   1   5      524.98      747.47    101.73 o 
 -15   1   5       48.13       -9.10     30.32 o 
 -14   1   5     1630.62     1774.11    120.80 o 
 -13   1   5     5794.58     6300.79    260.41 o 
 -12   1   5     2204.77     2221.70    119.25 o 
 -11   1   5      480.40      390.40     35.94 o 
 -10   1   5       93.11      120.42     25.80 o 
  -9   1   5     1880.98     1749.43     71.57 o 
  -8   1   5    25534.14    23888.39    613.74 o 
  -7   1   5    17476.70    15726.18    358.84 o 
  -6   1   5       32.75       17.62     11.36 o 
  -5   1   5      952.63      870.11     40.20 o 
  -4   1   5    10796.76    11158.97    116.11 o 
  -3   1   5    11154.13    11647.70    171.04 o 
  -2   1   5     1072.80      927.00     35.45 o 
  -1   1   5      271.72      376.01     25.94 o 
   0   1   5       18.45       21.10      8.81 o 
   1   1   5     2816.08     2492.60     92.20 o 
   2   1   5     6925.29     6531.87    331.96 o 
   3   1   5     2412.18     2314.52     91.18 o 
   4   1   5     4991.00     5427.94    271.25 o 
   5   1   5     3887.63     3417.71    246.62 o 
   6   1   5       22.86       11.09     19.86 o 
   7   1   5      225.43      104.62     39.81 o 
   8   1   5       59.33       19.53     42.97 o 
   9   1   5      201.39      177.24     66.90 o 
  10   1   5     7325.62     7230.56    417.26 o 
  11   1   5       57.90       61.45     55.92 o 
  12   1   5      346.16      305.29    126.27 o 
  13   1   5      339.43      384.28    114.90 o 
  14   1   5      695.72      658.73    157.05 o 
 -18   2   5       61.08       -2.48     62.39 o 
 -17   2   5      974.96     1288.44    139.78 o 
 -16   2   5      346.70      359.57     74.92 o 
 -15   2   5      259.56      330.11     55.30 o 
 -14   2   5      656.49      614.39     72.20 o 
 -13   2   5     3770.85     3459.73    159.86 o 
 -12   2   5     2546.88     2202.81    118.37 o 
 -11   2   5     1035.20     1071.91     57.91 o 
 -10   2   5    10998.02     9952.81    184.11 o 
  -9   2   5     6846.63     6046.43    180.85 o 
  -8   2   5     7263.19     7475.95    187.78 o 
  -7   2   5    14172.20    13549.79    215.80 o 
  -6   2   5     4130.45     3919.79     99.60 o 
  -5   2   5    25755.32    25831.34    267.74 o 
  -4   2   5    55264.09    53975.39    534.41 o 
  -3   2   5      103.18       93.14     10.35 o 
  -2   2   5     6067.22     6199.25    100.91 o 
  -1   2   5    12781.57    12565.19    161.36 o 
   0   2   5    11761.50    11664.30    287.61 o 
   1   2   5    54133.57    54497.66    925.51 o 
   2   2   5    18598.86    20352.63    450.81 o 
   3   2   5     2811.66     2784.48    121.03 o 
   4   2   5     9932.85    10777.72    264.77 o 
   5   2   5      817.74      934.66     61.73 o 
   6   2   5     5759.69     5548.61    408.44 o 
   7   2   5     5285.35     4178.27    499.26 o 
   8   2   5     4883.14     4229.89    294.26 o 
   9   2   5       11.47       -6.63     70.96 o 
  10   2   5       61.90      -54.85     54.85 o 
  11   2   5      281.84      256.01     70.79 o 
  12   2   5       11.47       68.44     56.94 o 
  13   2   5        9.68      -61.67     73.13 o 
  14   2   5      155.48      222.57    106.00 o 
 -17   3   5       40.24       -9.90     52.25 o 
 -16   3   5      612.42      681.27     98.62 o 
 -15   3   5     1715.45     1585.99    146.77 o 
 -14   3   5      178.40      166.34     46.80 o 
 -13   3   5      841.31     1009.89     83.59 o 
 -12   3   5      177.31      169.87     33.73 o 
 -11   3   5      191.58      246.77     36.91 o 
 -10   3   5     8024.10     8294.35    214.81 o 
  -9   3   5      435.31      425.10     40.38 o 
  -8   3   5     2431.45     2521.49     64.91 o 
  -7   3   5     1773.62     1811.22     74.26 o 
  -6   3   5      831.54      795.72     29.95 o 
  -5   3   5     4678.55     4797.08     81.31 o 
  -4   3   5      984.38     1158.17     39.36 o 
  -3   3   5     2382.58     2581.61     53.88 o 
  -2   3   5      237.48      200.28     18.38 o 
  -1   3   5     1211.08     1336.59     54.10 o 
   0   3   5      439.33      511.98     39.04 o 
   1   3   5    11231.96    11949.18    386.27 o 
   2   3   5     2029.32     2246.51    116.92 o 
   3   3   5    11905.33    12405.83    300.35 o 
   4   3   5     2690.92     2410.89     98.74 o 
   5   3   5        0.28       13.77     13.13 o 
   6   3   5     5884.52     5326.31    270.42 o 
   7   3   5     3125.35     2554.80    186.05 o 
   8   3   5       81.73      -57.40     57.40 o 
   9   3   5     4405.14     4343.85    309.88 o 
  10   3   5        7.94        5.71     53.90 o 
  11   3   5      440.50      377.18    105.37 o 
  12   3   5      804.84      567.76    125.31 o 
  13   3   5      403.52      344.45     97.98 o 
  14   3   5        4.76      -30.29     58.37 o 
 -17   4   5      482.62      730.80    130.43 o 
 -16   4   5       59.56       90.41     64.76 o 
 -15   4   5        2.86       22.32    110.80 o 
 -14   4   5     1943.07     1381.60    120.48 o 
 -13   4   5       41.71       29.67     21.23 o 
 -12   4   5        7.48       14.92     21.85 o 
 -11   4   5     1828.96     2049.10    107.21 o 
 -10   4   5      710.69      818.71     52.19 o 
  -9   4   5        0.24       18.04      9.84 o 
  -8   4   5      322.65      288.07     23.36 o 
  -7   4   5     1420.06     1373.93     79.45 o 
  -6   4   5        7.17       47.84     10.14 o 
  -5   4   5     1916.77     1538.08     60.93 o 
  -4   4   5        6.36       15.13      7.15 o 
  -3   4   5    18085.62    19086.69    270.97 o 
  -2   4   5    16766.01    16620.15    215.99 o 
  -1   4   5     3816.21     3936.55     99.26 o 
   0   4   5      311.87      286.64     28.03 o 
   1   4   5      128.62      271.16     39.32 o 
   2   4   5     8723.34     9967.57    343.17 o 
   3   4   5    28478.01    32705.43    571.67 o 
   4   4   5     1183.12     1183.59     88.42 o 
   5   4   5      127.63      121.62     40.16 o 
   6   4   5     2295.17     2263.77    117.85 o 
   7   4   5     3851.10     3423.79    186.62 o 
   8   4   5     3825.78     3586.00    271.68 o 
   9   4   5        8.98        8.08     56.00 o 
  10   4   5      212.74       88.09     55.97 o 
  11   4   5      376.88      486.39    116.15 o 
  12   4   5      845.08      897.32    178.74 o 
  13   4   5      227.32      137.37    167.23 o 
 -17   5   5       66.03       93.79     76.98 o 
 -16   5   5        2.33      101.58     59.69 o 
 -15   5   5      573.56      540.08    149.01 o 
 -14   5   5      208.26      214.06     79.82 o 
 -13   5   5      287.35      381.82     67.51 o 
 -12   5   5      451.51      445.36     44.90 o 
 -11   5   5       83.44      110.05     22.34 o 
 -10   5   5      160.98      171.53     22.45 o 
  -9   5   5      797.19      853.36     43.88 o 
  -8   5   5     2251.14     2104.36     80.10 o 
  -7   5   5     1109.33      882.83     48.93 o 
  -6   5   5     1781.61     1832.72     80.08 o 
  -5   5   5     1681.87     1484.27     51.03 o 
  -4   5   5     2054.78     1987.65     69.44 o 
  -3   5   5     3114.81     2739.40     74.11 o 
  -2   5   5     5959.26     5736.02    133.39 o 
  -1   5   5     3321.10     3755.48    124.05 o 
   0   5   5       16.57       17.03     16.63 o 
   1   5   5     4850.53     5376.97    171.94 o 
   2   5   5       56.73       12.93     16.21 o 
   3   5   5     1738.86     1506.57     96.38 o 
   4   5   5     2896.14     3090.60    150.32 o 
   5   5   5     3890.74     3695.72    168.51 o 
   6   5   5     4367.83     4225.06    177.18 o 
   7   5   5      777.87      760.64     69.13 o 
   8   5   5     1493.34     1544.46    190.36 o 
   9   5   5       25.35       -6.76     68.42 o 
  10   5   5     1286.21     1215.52    176.11 o 
  11   5   5     1113.91     1069.11    162.91 o 
  12   5   5      532.78      467.67    116.07 o 
  13   5   5       44.55      145.86     77.05 o 
 -17   6   5      116.23      109.95     68.61 o 
 -16   6   5       42.32       95.41     61.24 o 
 -15   6   5       32.01      117.12     90.04 o 
 -14   6   5       45.84       54.63     57.02 o 
 -13   6   5       26.87       11.97     55.02 o 
 -12   6   5     2111.64     2142.35    115.99 o 
 -11   6   5      882.91      821.15     51.30 o 
 -10   6   5       29.78       38.59     11.40 o 
  -9   6   5      813.31      696.36     50.72 o 
  -8   6   5      134.55      116.72     21.19 o 
  -7   6   5       12.78       21.55     12.32 o 
  -6   6   5      196.44      218.70     28.08 o 
  -5   6   5     2502.29     2386.92     72.59 o 
  -4   6   5     1043.54     1051.24     62.88 o 
  -3   6   5     8414.93     9120.64    154.22 o 
  -2   6   5     5776.13     6026.09    122.08 o 
  -1   6   5     6510.29     6825.94    206.40 o 
   0   6   5      339.39      275.02     56.71 o 
   1   6   5     6249.90     6988.73    160.63 o 
   2   6   5      877.20      859.83     58.19 o 
   3   6   5       70.64       44.75     19.75 o 
   4   6   5     1376.99     1542.31    151.22 o 
   5   6   5     4534.00     4755.99    200.15 o 
   6   6   5      489.49      457.74     61.12 o 
   7   6   5      150.99      168.89     36.30 o 
   8   6   5      123.10      106.41     69.13 o 
   9   6   5       73.79       12.59     76.92 o 
  10   6   5      256.05      244.79     90.10 o 
  11   6   5      574.00      411.38    126.88 o 
  12   6   5      226.56      251.66    130.34 o 
  13   6   5       18.53      -91.07    126.07 o 
 -17   7   5        6.40      -67.41     67.41 o 
 -16   7   5        4.46        2.93     89.71 o 
 -15   7   5     1805.99     1759.49    280.65 o 
 -14   7   5      234.51       69.05     46.60 o 
 -13   7   5       68.63       57.82     39.14 o 
 -12   7   5        4.26       33.22     28.65 o 
 -11   7   5       70.85       31.59     21.36 o 
 -10   7   5     2668.13     2758.61    111.96 o 
  -9   7   5     5339.61     5236.20    149.97 o 
  -8   7   5     6515.48     6256.26    160.68 o 
  -7   7   5     3725.80     3581.55    124.37 o 
  -6   7   5      247.39      290.01     32.16 o 
  -5   7   5     1011.35     1010.57     48.60 o 
  -4   7   5       58.37       64.22     11.55 o 
  -3   7   5    24645.82    25057.26    447.04 o 
  -2   7   5    17736.60    18166.94    317.29 o 
  -1   7   5     1444.29     1580.94    101.39 o 
   0   7   5     7195.07     7342.14    241.52 o 
   1   7   5    15464.06    16233.83    437.35 o 
   2   7   5     2363.00     2337.80     97.57 o 
   3   7   5     6982.11     6811.75    186.91 o 
   4   7   5     2639.94     2756.18    148.61 o 
   5   7   5      738.20      646.57     86.59 o 
   6   7   5     3906.04     3710.69    334.23 o 
   7   7   5     2203.94     2078.86    134.81 o 
   8   7   5       67.85       37.03    107.33 o 
   9   7   5      328.51      275.96     96.16 o 
  10   7   5      210.23      109.73     48.28 o 
  11   7   5      773.48      715.48    139.53 o 
  12   7   5     1692.80     1639.85    220.34 o 
  13   7   5     1301.83     1405.05    214.56 o 
 -16   8   5       10.59      143.47     90.08 o 
 -15   8   5       61.24      196.54    114.83 o 
 -14   8   5      207.14      410.21    104.12 o 
 -13   8   5        1.26       80.74     63.12 o 
 -12   8   5        9.15      -36.74     36.74 o 
 -11   8   5     1389.23     1615.47    100.58 o 
 -10   8   5     1082.22     1178.09     83.16 o 
  -9   8   5      506.97      539.97     56.35 o 
  -8   8   5     3878.71     3759.84    160.89 o 
  -7   8   5      939.30     1023.13     80.27 o 
  -6   8   5       91.86       66.85     14.41 o 
  -5   8   5     2293.89     2032.52     82.07 o 
  -4   8   5      186.18      188.74     25.23 o 
  -3   8   5     3947.90     3846.93    147.04 o 
  -2   8   5     4846.62     4588.76    174.68 o 
  -1   8   5       12.65       22.27     20.12 o 
   0   8   5        8.41        5.34     21.60 o 
   1   8   5      313.75      344.83     33.91 o 
   2   8   5      825.24      872.10     62.95 o 
   3   8   5     2243.51     2133.95    100.19 o 
   4   8   5        2.85      -25.74     25.74 o 
   5   8   5        7.70       53.41     32.76 o 
   6   8   5     1322.62     1561.33    149.64 o 
   7   8   5      370.06      500.33    106.84 o 
   8   8   5      388.16      421.99    101.24 o 
   9   8   5      101.95       -3.13    104.25 o 
  10   8   5      110.12       78.89    157.58 o 
  11   8   5      144.19      310.07    100.16 o 
  12   8   5      415.78      446.70    123.62 o 
 -16   9   5      116.08      291.13    126.28 o 
 -15   9   5        4.18       97.79     72.33 o 
 -14   9   5      362.11      436.14     90.61 o 
 -13   9   5      488.52      502.32     94.98 o 
 -12   9   5      548.52      622.72     86.65 o 
 -11   9   5      235.89      277.53     44.41 o 
 -10   9   5      117.38      161.85     35.46 o 
  -9   9   5       99.37       57.49     22.87 o 
  -8   9   5     3500.25     3291.53    158.66 o 
  -7   9   5     1054.33      977.86     84.88 o 
  -6   9   5       92.47       79.17     18.41 o 
  -5   9   5      158.53      140.98     24.15 o 
  -4   9   5      765.35      914.10     68.34 o 
  -3   9   5      877.91     1043.93     80.07 o 
  -2   9   5      108.05       69.69     21.57 o 
  -1   9   5        4.73       -8.79     21.06 o 
   0   9   5      644.17      496.24     62.92 o 
   1   9   5     6629.90     6682.41    253.23 o 
   2   9   5     3546.40     3463.04    128.16 o 
   3   9   5     2324.49     2549.50    119.34 o 
   4   9   5     4829.79     4919.63    207.86 o 
   5   9   5       98.77      102.71     41.15 o 
   6   9   5     1198.45     1520.05    142.71 o 
   7   9   5       22.50      100.85     52.03 o 
   8   9   5     1203.33     1255.54    135.74 o 
   9   9   5     1018.67     1056.63    128.95 o 
  10   9   5      325.27      324.98     78.72 o 
  11   9   5       28.18      112.42     84.16 o 
  12   9   5       45.78       65.98     86.73 o 
 -15  10   5       36.20       14.13     82.93 o 
 -14  10   5      101.62      113.10     52.53 o 
 -13  10   5      787.35      741.05     94.94 o 
 -12  10   5     3101.92     2911.37    183.88 o 
 -11  10   5      587.68      694.93     86.32 o 
 -10  10   5     2787.21     2686.73    221.69 o 
  -9  10   5     2341.56     2241.37    134.92 o 
  -8  10   5       10.88       30.10     20.33 o 
  -7  10   5     6820.09     6657.25    318.30 o 
  -6  10   5      355.28      332.02     41.21 o 
  -5  10   5     5538.57     5112.49    133.85 o 
  -4  10   5     6805.52     7197.60    217.09 o 
  -3  10   5      270.67      289.90     61.38 o 
  -2  10   5     4554.69     4315.53    193.96 o 
  -1  10   5       41.11       39.13     23.07 o 
   0  10   5     3981.77     3950.24    192.48 o 
   1  10   5     9213.18     9030.81    307.05 o 
   2  10   5     4576.23     4264.70    283.01 o 
   3  10   5      153.77      173.22     50.09 o 
   4  10   5     1011.58     1066.68    115.66 o 
   5  10   5      983.08     1092.94    104.69 o 
   6  10   5     2006.89     2120.63    152.34 o 
   7  10   5     1835.02     2073.68    172.84 o 
   8  10   5      391.89      398.41     84.24 o 
   9  10   5       29.94       47.61     40.11 o 
  10  10   5        4.55       50.86     43.10 o 
  11  10   5      172.52      203.01     74.50 o 
  12  10   5       17.71       -3.06     49.91 o 
 -15  11   5        7.68       24.14    137.72 o 
 -14  11   5       11.78       91.90     42.45 o 
 -13  11   5      540.21      542.68     85.47 o 
 -12  11   5      132.32      180.01     55.01 o 
 -11  11   5      649.00      589.77     84.89 o 
 -10  11   5       17.62       45.31     31.19 o 
  -9  11   5       13.05        7.66     25.44 o 
  -8  11   5     2617.44     2658.79    216.53 o 
  -7  11   5      512.37      559.89     70.58 o 
  -6  11   5     2803.71     2506.91    162.16 o 
  -5  11   5     4578.35     4279.88    109.42 o 
  -4  11   5      600.42      545.69     90.01 o 
  -3  11   5     4031.77     4034.81    248.65 o 
  -2  11   5     4600.52     4470.04    267.59 o 
  -1  11   5     3503.36     3534.86    240.36 o 
   0  11   5     3764.51     3719.28    248.35 o 
   1  11   5      347.56      326.18     61.25 o 
   2  11   5     1674.69     1831.29    145.12 o 
   3  11   5      982.75      956.04    104.60 o 
   4  11   5      158.80      177.61     49.22 o 
   5  11   5     1543.55     1566.80    150.99 o 
   6  11   5      314.68      323.48     63.06 o 
   7  11   5       30.20       45.49     41.37 o 
   8  11   5       46.40       62.04     52.45 o 
   9  11   5       49.60       83.85     73.33 o 
  10  11   5        2.25       60.20     54.21 o 
  11  11   5        6.59      115.91     62.93 o 
 -14  12   5      266.50      217.37    106.66 o 
 -13  12   5      805.12      721.94    120.65 o 
 -12  12   5        0.37      -46.84     46.84 o 
 -11  12   5      368.45      360.44     80.13 o 
 -10  12   5      111.73       55.59     36.54 o 
  -9  12   5      400.92      479.54     69.07 o 
  -8  12   5      942.44      776.65     87.32 o 
  -7  12   5       55.65       59.37     35.03 o 
  -6  12   5      498.79      427.13     70.13 o 
  -5  12   5       80.36       73.26     26.26 o 
  -4  12   5       99.44      113.46     51.23 o 
  -3  12   5      270.29      409.82     88.02 o 
  -2  12   5      302.25      242.77     70.67 o 
  -1  12   5       75.69       26.87     36.81 o 
   0  12   5       44.70      -39.59     54.89 o 
   1  12   5      116.02      119.30     57.97 o 
   2  12   5     3386.27     3528.67    209.31 o 
   3  12   5     1373.94     1437.62    136.08 o 
   4  12   5       20.78       52.47     37.13 o 
   5  12   5      383.05      346.49     79.68 o 
   6  12   5      412.05      390.47     83.11 o 
   7  12   5       89.48      151.83     78.63 o 
   8  12   5     1666.44     1842.72    174.67 o 
   9  12   5      442.77      615.44    107.87 o 
  10  12   5       35.45      100.59     69.74 o 
  11  12   5       60.78       65.54     51.15 o 
 -14  13   5      259.58      338.91    138.73 o 
 -13  13   5      623.07      594.59    116.97 o 
 -12  13   5        1.01      105.58     51.16 o 
 -11  13   5       76.56       88.62    102.43 o 
 -10  13   5       90.26       32.16     43.31 o 
  -9  13   5      112.78       65.57     31.86 o 
  -8  13   5      566.61      576.71     80.81 o 
  -7  13   5     1177.46     1134.71    110.10 o 
  -6  13   5      121.27       14.49     36.53 o 
  -5  13   5        3.84       25.89     41.21 o 
  -4  13   5        5.67      -22.47     34.82 o 
  -3  13   5       24.00       83.32     38.49 o 
  -2  13   5     1556.84     1627.32    173.59 o 
  -1  13   5      251.20      274.76     66.40 o 
   0  13   5       75.69      -60.15     62.44 o 
   1  13   5       34.04      -35.75     56.94 o 
   2  13   5      202.97      206.55     75.75 o 
   3  13   5      107.45      160.24     57.62 o 
   4  13   5       57.43       26.27     54.38 o 
   5  13   5      208.19      219.55     65.90 o 
   6  13   5      238.14      242.15     74.63 o 
   7  13   5      114.93      119.60     69.86 o 
   8  13   5      109.87       56.88    100.78 o 
   9  13   5      316.49      309.69    109.20 o 
  10  13   5      206.06      416.61    127.47 o 
 -13  14   5      104.51      141.63     55.84 o 
 -12  14   5      762.55      902.58    134.89 o 
 -11  14   5        3.78      103.33     50.91 o 
 -10  14   5     1207.50     1215.80    144.34 o 
  -9  14   5     1098.06     1146.86    138.68 o 
  -8  14   5        4.47      -41.58     41.58 o 
  -7  14   5     4541.29     4797.76    231.74 o 
  -6  14   5      188.79      292.05     63.26 o 
  -5  14   5     1430.89     1571.94    138.06 o 
  -4  14   5     1452.24     1576.47    135.17 o 
  -3  14   5        0.07       88.17     36.04 o 
  -2  14   5     1205.94     1208.10    159.13 o 
  -1  14   5     2316.29     2353.82    223.79 o 
   0  14   5      261.37      200.13    138.67 o 
   1  14   5     1787.63     1741.06    196.25 o 
   2  14   5      141.19      179.69     62.48 o 
   3  14   5       43.61       64.60     47.81 o 
   4  14   5      833.54      808.84    115.78 o 
   5  14   5      276.65      200.49     53.82 o 
   6  14   5       51.89       52.22     51.69 o 
   7  14   5      331.04      255.74    109.15 o 
   8  14   5        5.22       42.60     44.67 o 
   9  14   5      149.89       22.76     57.63 o 
 -12  15   5        7.11      -33.59     48.09 o 
 -11  15   5      229.02      295.94     80.22 o 
 -10  15   5      696.62      677.60    111.00 o 
  -9  15   5       59.27       28.05     45.35 o 
  -8  15   5      223.95      313.82     64.16 o 
  -7  15   5        8.45       62.11     37.50 o 
  -6  15   5     1641.79     1762.29    131.88 o 
  -5  15   5      439.24      594.07     87.32 o 
  -4  15   5       35.96        1.83     48.28 o 
  -3  15   5        9.10      -13.58     40.97 o 
  -2  15   5      199.49       43.96    170.86 o 
  -1  15   5      878.18     1022.09    155.05 o 
   0  15   5      148.96      174.31     59.44 o 
   1  15   5      264.80      397.98    104.62 o 
   2  15   5      206.05       55.86     56.70 o 
   3  15   5       17.69       -8.43     46.85 o 
   4  15   5      270.53      278.84     73.12 o 
   5  15   5        8.00        9.84     53.21 o 
   6  15   5       19.36        2.44     55.06 o 
   7  15   5      239.07      183.24     67.79 o 
   8  15   5       13.24       62.56     66.80 o 
 -11  16   5       92.76      162.16     66.32 o 
 -10  16   5       40.52       93.12    100.19 o 
  -9  16   5        9.52      -50.94     50.94 o 
  -8  16   5       24.04      157.21     59.50 o 
  -7  16   5      228.71      205.76     52.68 o 
  -6  16   5       72.34      139.26     45.79 o 
  -5  16   5        4.49       30.49     70.45 o 
  -4  16   5        3.70       31.27     40.38 o 
  -3  16   5     1776.79     1758.68    202.10 o 
  -2  16   5      192.41      242.87     89.09 o 
  -1  16   5      787.76      805.41    135.20 o 
   0  16   5       47.33       13.45     48.31 o 
   1  16   5        3.80       31.66     61.10 o 
   2  16   5      398.62      570.90    117.61 o 
   3  16   5     2092.27     2216.30    386.85 o 
   4  16   5        5.83       -3.54     40.17 o 
   5  16   5      428.29      340.26     92.66 o 
   6  16   5      134.28       -5.81     50.59 o 
   7  16   5      150.60      189.21     70.52 o 
 -10  17   5       19.74       34.88     62.08 o 
  -9  17   5        9.96      -57.79     57.79 o 
  -8  17   5       44.93       33.35     36.91 o 
  -7  17   5        1.15       49.38     48.66 o 
  -6  17   5       78.24      124.51     50.45 o 
  -5  17   5       76.98       69.23     38.67 o 
  -4  17   5       12.40        8.27     52.42 o 
  -3  17   5      430.69      547.22    131.20 o 
  -2  17   5        0.28       43.58     52.53 o 
  -1  17   5       41.31        7.36    136.50 o 
   0  17   5       14.29      -72.38     72.38 o 
   1  17   5       68.69       13.68     99.00 o 
   2  17   5       21.37       29.23     66.00 o 
   3  17   5       87.57       68.82     99.36 o 
   4  17   5        2.09       16.66     89.05 o 
   5  17   5      143.37       85.74     64.46 o 
   6  17   5       14.37       34.25     47.10 o 
  -9  18   5        0.08      -46.76     83.31 o 
  -8  18   5       27.14      -78.77     86.51 o 
  -7  18   5        5.73       53.22     48.09 o 
  -6  18   5       46.41       61.42     51.46 o 
  -5  18   5       22.83       13.82     60.59 o 
  -4  18   5       12.97       -1.53     39.43 o 
  -3  18   5      156.68      111.72     63.84 o 
  -2  18   5       66.21       61.27     67.05 o 
  -1  18   5        9.94       61.83     62.15 o 
   0  18   5      199.26       64.58    105.87 o 
   1  18   5       18.70       23.31     58.39 o 
   2  18   5        2.74      197.07     88.27 o 
   3  18   5      121.31      114.68    105.67 o 
   4  18   5      193.65      221.51     67.18 o 
   5  18   5       64.97      153.46     70.41 o 
  -7  19   5        8.55      159.52    105.65 o 
  -6  19   5        1.04       60.81     53.89 o 
  -5  19   5      157.58      146.53     64.52 o 
  -4  19   5       26.27      -48.51     79.80 o 
  -3  19   5      198.08      183.50    125.58 o 
  -2  19   5      128.51      120.94    243.02 o 
  -1  19   5        1.98       38.00     53.35 o 
   0  19   5      223.62      268.57     87.68 o 
   1  19   5      164.51      254.90     95.86 o 
   2  19   5        9.85      105.69     73.58 o 
   3  19   5      257.10      299.04     92.13 o 
  -3  20   5      103.52      221.50    105.28 o 
  -2  20   5        0.22       29.50     50.93 o 
  -1  20   5      100.67       74.36    107.34 o 
 -18   0   6      103.57      275.28    118.81 o 
 -17   0   6      230.51      280.44    126.88 o 
 -16   0   6      532.79      466.08     95.93 o 
 -15   0   6        6.78       56.23     53.44 o 
 -14   0   6      154.20      280.92     69.61 o 
 -13   0   6        0.05       87.09     72.32 o 
 -12   0   6      765.45     1019.78    182.74 o 
 -11   0   6       13.26        7.17     45.33 o 
 -10   0   6      584.78      588.72     60.66 o 
  -9   0   6      403.76      453.16     46.91 o 
  -8   0   6      817.69      853.92     60.62 o 
  -7   0   6     1373.37     1517.80     72.60 o 
  -6   0   6     8245.41     9249.78    311.05 o 
  -5   0   6    23195.26    21872.71    285.41 o 
  -4   0   6      656.55      625.73     46.14 o 
  -3   0   6       93.83       94.89     21.45 o 
  -2   0   6       29.98       17.41     19.26 o 
  -1   0   6     6594.11     6868.24    292.24 o 
   0   0   6    37927.12    37981.36    709.91 o 
   1   0   6    30172.67    33878.43    967.58 o 
   2   0   6       70.08       10.38     16.64 o 
   3   0   6     2634.15     2061.28    254.63 o 
   4   0   6      107.95      143.37     36.09 o 
   5   0   6    17501.05    17450.85    818.17 o 
   6   0   6    20215.57    20849.05    939.79 o 
   7   0   6      102.43      161.44    100.44 o 
   8   0   6     6157.44     5772.95    511.79 o 
   9   0   6      338.02      358.93    142.68 o 
  10   0   6      380.74      686.33    189.65 o 
  11   0   6     1117.43     1462.41    295.79 o 
  12   0   6       71.77      173.35    106.17 o 
  13   0   6      506.67      461.57    180.11 o 
 -18   1   6        6.38      -33.76     52.12 o 
 -17   1   6        7.11       59.02     57.72 o 
 -16   1   6       25.77      -35.81     35.81 o 
 -15   1   6        7.17       41.91     35.98 o 
 -14   1   6      257.77      337.41     63.53 o 
 -13   1   6     1960.13     1836.30    136.19 o 
 -12   1   6      215.65      167.98     43.76 o 
 -11   1   6     2279.40     2065.43    108.51 o 
 -10   1   6      487.21      499.59     43.58 o 
  -9   1   6     3454.62     3063.99    105.11 o 
  -8   1   6     7931.35     7501.79    186.75 o 
  -7   1   6      882.26     1012.49     56.10 o 
  -6   1   6     4839.81     4501.87     93.06 o 
  -5   1   6     9274.56     9175.75    124.13 o 
  -4   1   6    14143.54    14070.71    210.90 o 
  -3   1   6     8243.03     8444.91    133.41 o 
  -2   1   6     7777.84     7830.20    158.29 o 
  -1   1   6     5192.23     5179.52    146.79 o 
   0   1   6     6520.35     6959.55    288.62 o 
   1   1   6     3474.02     3746.84    191.26 o 
   2   1   6     3825.98     4051.53    196.32 o 
   3   1   6     1098.59     1089.01     76.46 o 
   4   1   6      361.86      376.85     59.44 o 
   5   1   6     3829.88     3127.99    348.48 o 
   6   1   6      532.54      442.11     48.31 o 
   7   1   6       42.48       36.86     38.30 o 
   8   1   6      231.88      217.06     87.00 o 
   9   1   6       14.69      376.51    340.62 o 
  10   1   6      925.80      990.92    162.78 o 
  11   1   6        1.66       14.65     56.09 o 
  12   1   6       80.17      115.80     92.22 o 
  13   1   6      205.45      284.90    118.13 o 
 -18   2   6      362.60      219.53     87.62 o 
 -17   2   6       34.09       77.86     40.61 o 
 -16   2   6      328.25      421.55     78.99 o 
 -15   2   6       14.63       31.01     56.16 o 
 -14   2   6     1616.33     1759.28    114.35 o 
 -13   2   6     3373.72     3511.30    156.38 o 
 -12   2   6       44.83       94.77     28.69 o 
 -11   2   6     8111.68     7417.68    250.18 o 
 -10   2   6     1526.31     1305.90     71.55 o 
  -9   2   6     3216.75     3115.96    185.68 o 
  -8   2   6      377.05      348.07     41.11 o 
  -7   2   6      765.23      762.01     50.26 o 
  -6   2   6     4428.68     4623.46    175.05 o 
  -5   2   6    11954.79    11424.17    176.87 o 
  -4   2   6     1126.03     1319.91     62.18 o 
  -3   2   6     2032.81     2158.93     70.70 o 
  -2   2   6     2251.88     2327.41     73.75 o 
  -1   2   6      724.42      710.28     47.01 o 
   0   2   6     2140.47     2003.17     92.22 o 
   1   2   6     4005.36     4498.95    282.26 o 
   2   2   6     3344.43     3458.40    190.02 o 
   3   2   6      558.60      529.12     48.11 o 
   4   2   6     2557.89     2670.12    144.29 o 
   5   2   6      282.25      327.35     47.20 o 
   6   2   6       17.44        9.26     25.63 o 
   7   2   6      200.66      137.09     87.00 o 
   8   2   6       92.58       33.11     47.38 o 
   9   2   6      537.54      551.08    118.53 o 
  10   2   6      212.63      444.63    115.45 o 
  11   2   6       87.80       85.97     60.61 o 
  12   2   6      282.63      250.32    103.56 o 
  13   2   6        5.65       20.15     76.31 o 
 -17   3   6       75.26      189.88     59.60 o 
 -16   3   6      242.36      212.29     88.29 o 
 -15   3   6     1482.12     1764.31    196.77 o 
 -14   3   6     3252.49     3799.45    208.13 o 
 -13   3   6      642.39      694.71     67.92 o 
 -12   3   6       16.45       81.12     36.75 o 
 -11   3   6      919.55      985.46     53.81 o 
 -10   3   6    13040.69    11888.18    229.80 o 
  -9   3   6    13166.92    12085.60    315.97 o 
  -8   3   6     1824.96     1527.01     69.61 o 
  -7   3   6       11.29       44.51     12.10 o 
  -6   3   6     1158.73      945.61     75.82 o 
  -5   3   6      236.71      346.00     27.22 o 
  -4   3   6    26639.43    25638.09    311.48 o 
  -3   3   6      286.83      237.67     23.27 o 
  -2   3   6     1278.75     1342.19     60.08 o 
  -1   3   6     1836.40     1865.50     70.64 o 
   0   3   6      755.83      924.08     76.35 o 
   1   3   6     1111.32      900.43     95.70 o 
   2   3   6      287.05      272.82     42.29 o 
   3   3   6      344.40      301.60     38.84 o 
   4   3   6     2145.52     1890.03    100.42 o 
   5   3   6     1802.27     1361.40     99.27 o 
   6   3   6      279.99      227.10     37.98 o 
   7   3   6     4713.85     4914.28    318.76 o 
   8   3   6     1659.39     1690.16    193.40 o 
   9   3   6      212.43      256.61     84.23 o 
  10   3   6     2281.69     2230.28    238.43 o 
  11   3   6      692.28      650.62    140.95 o 
  12   3   6      325.96      243.11     96.87 o 
  13   3   6      237.41      304.75    110.11 o 
 -17   4   6      242.32      206.89     61.93 o 
 -16   4   6        7.11      -35.74     50.22 o 
 -15   4   6      426.24      673.41    120.71 o 
 -14   4   6       76.19      139.58     69.38 o 
 -13   4   6      226.53      328.28     65.66 o 
 -12   4   6      223.10      262.10     38.18 o 
 -11   4   6      523.89      555.11     41.40 o 
 -10   4   6      405.23      433.43     44.69 o 
  -9   4   6      211.80      202.46     27.49 o 
  -8   4   6        5.70        5.87      5.52 o 
  -7   4   6     1576.60     1444.22     44.94 o 
  -6   4   6       28.31       33.03      7.64 o 
  -5   4   6      219.16      202.63     15.01 o 
  -4   4   6       53.97       49.51      8.92 o 
  -3   4   6       33.41       25.19      9.12 o 
  -2   4   6      295.70      277.89     26.21 o 
  -1   4   6      414.92      502.52     41.66 o 
   0   4   6     2897.29     2746.83    117.63 o 
   1   4   6     1505.02     1451.29    101.85 o 
   2   4   6     5838.07     6457.53    223.82 o 
   3   4   6     2359.38     2132.30    127.11 o 
   4   4   6      353.76      409.68     56.38 o 
   5   4   6     4210.94     3829.14    201.85 o 
   6   4   6     4721.54     4201.74    290.16 o 
   7   4   6      503.56      433.28     55.07 o 
   8   4   6     1492.77     1413.16    176.05 o 
   9   4   6      101.63       52.74     57.41 o 
  10   4   6      183.75      161.46     78.00 o 
  11   4   6      400.43      370.27    100.72 o 
  12   4   6       25.62      148.25     80.01 o 
  13   4   6       30.62        9.62    218.77 o 
 -17   5   6       11.43      -40.48     47.85 o 
 -16   5   6      479.12      343.37    108.91 o 
 -15   5   6      344.10      393.99    143.48 o 
 -14   5   6     1098.94     1295.40    137.93 o 
 -13   5   6        8.89       14.28     28.31 o 
 -12   5   6      558.11      570.29     77.89 o 
 -11   5   6     1402.63     1211.11     60.98 o 
 -10   5   6     3776.37     3232.15     84.11 o 
  -9   5   6      240.13      277.22     39.02 o 
  -8   5   6      993.55     1027.38     71.45 o 
  -7   5   6      477.95      466.80     35.57 o 
  -6   5   6    12747.99    12331.34    202.48 o 
  -5   5   6    15520.74    16067.22    399.36 o 
  -4   5   6    17805.90    19287.14    236.31 o 
  -3   5   6    24765.07    26162.49    442.41 o 
  -2   5   6     7989.45     8452.95    178.87 o 
  -1   5   6       66.59       97.58     26.53 o 
   0   5   6    18864.25    19139.20    440.55 o 
   1   5   6      364.66      308.76     42.44 o 
   2   5   6      700.68      773.96     75.95 o 
   3   5   6     5144.36     5068.38    206.16 o 
   4   5   6     3109.47     3031.59    159.92 o 
   5   5   6      517.02      419.74     61.22 o 
   6   5   6      171.50      161.42     41.03 o 
   7   5   6     1096.91      994.68    101.89 o 
   8   5   6       39.77      -60.18     66.47 o 
   9   5   6      187.24      243.10     79.51 o 
  10   5   6     1719.42     1802.52    213.74 o 
  11   5   6      800.10      748.82    147.22 o 
  12   5   6      155.59      119.88     77.69 o 
 -17   6   6      162.74      119.89     86.48 o 
 -16   6   6      457.94      834.10    203.82 o 
 -15   6   6      241.72      272.23    121.72 o 
 -14   6   6     4094.06     4427.07    230.51 o 
 -13   6   6     5828.97     6120.69    267.23 o 
 -12   6   6     1828.84     1676.64    132.10 o 
 -11   6   6     8953.17     8930.59    223.83 o 
 -10   6   6     5158.79     5109.12    138.37 o 
  -9   6   6     5014.35     4647.97    196.18 o 
  -8   6   6     3129.03     3165.62    130.84 o 
  -7   6   6       51.60       99.50     17.87 o 
  -6   6   6     6969.97     6805.68    154.82 o 
  -5   6   6    18337.67    17678.21    261.44 o 
  -4   6   6     1159.18     1322.13     51.05 o 
  -3   6   6        4.00       46.17     12.85 o 
  -2   6   6     5104.17     5218.73    127.03 o 
  -1   6   6      910.95      916.16     69.16 o 
   0   6   6     4692.21     4366.71    160.97 o 
   1   6   6    17954.72    20124.28    590.09 o 
   2   6   6      557.28      568.86     48.94 o 
   3   6   6     1240.53     1237.38    103.26 o 
   4   6   6      262.74      347.03     58.45 o 
   5   6   6        0.03       26.65     22.65 o 
   6   6   6      109.60       52.65     42.23 o 
   7   6   6     1747.62     1603.02    114.54 o 
   8   6   6      498.11      583.68    116.80 o 
   9   6   6      477.96      621.46    131.59 o 
  10   6   6       46.77       92.42     68.19 o 
  11   6   6      461.47      273.12     94.41 o 
  12   6   6      131.88      185.53     87.87 o 
 -17   7   6      112.59       61.57     89.33 o 
 -16   7   6       18.39       87.95     88.28 o 
 -15   7   6     1589.45     1461.86    251.55 o 
 -14   7   6       39.80       94.37     58.07 o 
 -13   7   6     1170.29     1111.47    113.14 o 
 -12   7   6      471.14      419.40     69.44 o 
 -11   7   6       29.29       71.20     24.88 o 
 -10   7   6      652.74      580.91     48.59 o 
  -9   7   6     1982.01     1939.19     85.81 o 
  -8   7   6     2574.92     2563.62    120.89 o 
  -7   7   6     2356.12     2263.00     86.99 o 
  -6   7   6        8.61       13.71      8.66 o 
  -5   7   6     5585.11     5131.25    139.90 o 
  -4   7   6      113.00       74.57     14.50 o 
  -3   7   6     4490.44     4167.01    104.56 o 
  -2   7   6     1589.61     1495.92     65.85 o 
  -1   7   6      426.15      502.80     61.14 o 
   0   7   6     5949.12     5496.25    331.80 o 
   1   7   6     6460.15     6696.04    270.18 o 
   2   7   6     6611.99     6351.73    214.60 o 
   3   7   6     3806.45     3549.44    175.53 o 
   4   7   6      161.28      152.82     39.94 o 
   5   7   6     1598.45     1416.19    117.53 o 
   6   7   6     1050.77     1054.30    101.91 o 
   7   7   6        7.16        5.84     39.34 o 
   8   7   6     1083.91     1181.22    172.16 o 
   9   7   6       11.25      -85.50     85.50 o 
  10   7   6       64.90       74.55     52.43 o 
  11   7   6      113.10       57.16     86.55 o 
  12   7   6      115.24      -10.80     67.66 o 
 -16   8   6      120.56      182.00    116.40 o 
 -15   8   6       90.43       13.90     71.35 o 
 -14   8   6       25.39       -0.28     47.43 o 
 -13   8   6        8.30      -18.95     31.60 o 
 -12   8   6       86.51       60.92     34.67 o 
 -11   8   6       37.98       71.03     27.21 o 
 -10   8   6       24.28       30.27     16.66 o 
  -9   8   6      234.75      232.12     32.75 o 
  -8   8   6     1521.25     1725.15    101.11 o 
  -7   8   6       37.65        4.84     16.18 o 
  -6   8   6       88.72       91.63     16.04 o 
  -5   8   6     7566.94     7650.82    265.43 o 
  -4   8   6     2484.48     2546.33     78.47 o 
  -3   8   6     2634.07     2616.78    125.66 o 
  -2   8   6       86.30       64.47     23.40 o 
  -1   8   6        8.70        5.79     23.05 o 
   0   8   6     3253.27     3065.73    226.19 o 
   1   8   6     6436.74     6909.43    330.19 o 
   2   8   6     2393.91     2437.43    105.34 o 
   3   8   6        5.27       21.45     20.60 o 
   4   8   6      469.08      424.37     72.09 o 
   5   8   6      295.67      327.15     69.06 o 
   6   8   6      947.85      905.07     87.59 o 
   7   8   6      859.79      883.79     87.27 o 
   8   8   6      161.91      218.74     81.88 o 
   9   8   6       26.51      -30.25     48.51 o 
  10   8   6       50.98       -7.43     84.90 o 
  11   8   6       59.77        1.50     61.64 o 
  12   8   6       29.11       91.28     84.35 o 
 -16   9   6       99.42       48.10     63.38 o 
 -15   9   6      475.17      437.73    477.78 o 
 -14   9   6      323.16      508.48    177.75 o 
 -13   9   6      125.16      101.08     72.85 o 
 -12   9   6      107.46       70.63     48.92 o 
 -11   9   6       45.90       29.44     24.96 o 
 -10   9   6      974.29      967.11     76.93 o 
  -9   9   6     3532.81     3582.80    148.35 o 
  -8   9   6      399.70      406.04    127.25 o 
  -7   9   6        5.81       -9.32     12.74 o 
  -6   9   6        1.16       37.23     21.46 o 
  -5   9   6     2095.51     2307.55    169.90 o 
  -4   9   6     2160.14     2244.07    110.09 o 
  -3   9   6      413.44      453.11     64.46 o 
  -2   9   6     1578.18     1687.66    112.58 o 
  -1   9   6     1733.46     1908.94    128.78 o 
   0   9   6      313.19      337.48     54.54 o 
   1   9   6     4218.63     3800.80    207.00 o 
   2   9   6       53.31       42.36     18.52 o 
   3   9   6      355.86      790.55     84.94 o 
   4   9   6     5608.94     5983.14    242.68 o 
   5   9   6     1413.19     1402.41    138.53 o 
   6   9   6       32.24       90.27     68.93 o 
   7   9   6      346.60      384.58     61.93 o 
   8   9   6       44.81       15.57     60.97 o 
   9   9   6      646.22      759.75    117.13 o 
  10   9   6     1223.85     1441.34    165.55 o 
  11   9   6      296.75      467.74    108.00 o 
 -15  10   6       51.61     -107.65    451.92 o 
 -14  10   6      334.36      467.01    129.92 o 
 -13  10   6      427.58      486.15    107.97 o 
 -12  10   6      153.59      195.04     53.88 o 
 -11  10   6      592.96      701.06     84.31 o 
 -10  10   6     1754.84     1785.67    135.57 o 
  -9  10   6      116.56      143.44     33.34 o 
  -8  10   6     4553.40     4366.34    190.05 o 
  -7  10   6      448.48      398.59     66.90 o 
  -6  10   6        8.45        1.96     17.96 o 
  -5  10   6     1028.42      678.75    100.82 o 
  -4  10   6        3.35       15.36     15.84 o 
  -3  10   6       22.15        0.08     29.04 o 
  -2  10   6      701.69      637.89     71.77 o 
  -1  10   6     1683.02     1740.28    127.28 o 
   0  10   6       40.89      -17.70     34.99 o 
   1  10   6       61.87       76.01     33.31 o 
   2  10   6      117.39      167.11     50.65 o 
   3  10   6       72.28       34.86     30.42 o 
   4  10   6      494.93      591.97     78.91 o 
   5  10   6      750.96      755.42     93.36 o 
   6  10   6      961.06      941.07    118.41 o 
   7  10   6       84.73      165.40     62.52 o 
   8  10   6      299.93      394.07     83.75 o 
   9  10   6       38.58       34.32     49.88 o 
  10  10   6       14.76      -23.13     42.78 o 
  11  10   6       72.87       31.46     51.77 o 
 -15  11   6      122.44      464.71    167.97 o 
 -14  11   6       97.78      112.15     78.08 o 
 -13  11   6      208.79      269.54     82.24 o 
 -12  11   6       30.63       50.25     30.14 o 
 -11  11   6      113.97       62.90     32.10 o 
 -10  11   6      973.15      811.56     96.64 o 
  -9  11   6     5136.22     5172.40    219.58 o 
  -8  11   6      855.55     1213.78    131.20 o 
  -7  11   6        1.78       41.48     38.08 o 
  -6  11   6     1316.54     1275.35    116.33 o 
  -5  11   6     1612.84     1429.33     78.45 o 
  -4  11   6     3112.99     3125.28    148.41 o 
  -3  11   6     8347.88     8156.39    271.31 o 
  -2  11   6       69.17       45.03     35.58 o 
  -1  11   6     1320.70     1537.83    121.13 o 
   0  11   6     3032.74     3130.69    182.20 o 
   1  11   6      295.45      287.49     58.16 o 
   2  11   6     1316.49     1330.27    127.51 o 
   3  11   6      533.98      525.11     81.78 o 
   4  11   6      201.45      124.87     48.90 o 
   5  11   6      908.52      942.09    123.08 o 
   6  11   6     1574.41     1450.49    147.91 o 
   7  11   6       51.29      122.00     56.39 o 
   8  11   6      347.33      297.11     79.14 o 
   9  11   6       45.68      123.76     69.38 o 
  10  11   6       91.54      133.29     64.20 o 
 -14  12   6       34.04       -6.04     54.97 o 
 -13  12   6        7.52       27.10     63.27 o 
 -12  12   6       10.83       10.39     76.21 o 
 -11  12   6      167.86      193.43     64.81 o 
 -10  12   6      649.38      583.22     95.90 o 
  -9  12   6      269.38      332.04     75.99 o 
  -8  12   6        7.33       45.74     63.55 o 
  -7  12   6      367.37      319.61     53.75 o 
  -6  12   6      152.76      150.07     40.76 o 
  -5  12   6     1488.47     1760.06    139.85 o 
  -4  12   6     1555.57     1766.71    116.11 o 
  -3  12   6      271.39      227.65     48.77 o 
  -2  12   6     2259.48     2465.37    156.51 o 
  -1  12   6       55.95       90.81     41.54 o 
   0  12   6     2634.09     2736.44    178.07 o 
   1  12   6      123.51      181.19     47.75 o 
   2  12   6      432.50      527.98     86.86 o 
   3  12   6       17.59      195.37     53.24 o 
   4  12   6        0.07       20.10     34.74 o 
   5  12   6     2021.33     2037.76    184.82 o 
   6  12   6      830.76      845.84    134.43 o 
   7  12   6       78.57      138.41     75.87 o 
   8  12   6      544.21      632.08    108.31 o 
   9  12   6      119.94      112.75     52.64 o 
  10  12   6        5.21       -8.69     43.57 o 
 -14  13   6       92.32      101.37     49.57 o 
 -13  13   6       16.57       48.12     51.92 o 
 -12  13   6       24.89       17.18     41.39 o 
 -11  13   6      533.56      621.59     86.62 o 
 -10  13   6       54.59       12.70     32.35 o 
  -9  13   6       14.30      -21.84     29.83 o 
  -8  13   6       94.70      201.48     69.39 o 
  -7  13   6       12.35       30.54     27.50 o 
  -6  13   6      640.46      628.70    112.44 o 
  -5  13   6     1003.38     1087.59    112.00 o 
  -4  13   6        2.96      -27.74     27.74 o 
  -3  13   6       26.26       19.94     34.51 o 
  -2  13   6     1512.60     1392.02    122.77 o 
  -1  13   6     2414.10     2169.86    159.02 o 
   0  13   6      929.30      851.78    100.78 o 
   1  13   6      175.23      226.97     57.33 o 
   2  13   6     2124.91     2106.85    170.30 o 
   3  13   6      630.30      485.91    102.71 o 
   4  13   6     1278.21     1439.52    152.88 o 
   5  13   6      355.94      251.32     77.11 o 
   6  13   6      170.63      162.83     60.67 o 
   7  13   6      927.27      972.60    170.78 o 
   8  13   6      215.49      202.04     99.55 o 
   9  13   6       20.98      158.76     91.34 o 
 -13  14   6       11.54       62.22     44.65 o 
 -12  14   6      185.11       72.14     47.39 o 
 -11  14   6      409.73      281.39     82.81 o 
 -10  14   6      100.76       37.75    111.53 o 
  -9  14   6      281.57      184.03     57.68 o 
  -8  14   6        3.53       49.56     50.48 o 
  -7  14   6      245.99      336.42     73.45 o 
  -6  14   6     1693.31     1786.89    149.14 o 
  -5  14   6      309.29      357.12     84.83 o 
  -4  14   6      702.51      722.44    126.28 o 
  -3  14   6       12.12       29.19     30.11 o 
  -2  14   6      351.18      327.18     62.79 o 
  -1  14   6     2127.99     2317.93    170.42 o 
   0  14   6     1600.50     1497.13    142.40 o 
   1  14   6       16.63       62.06     45.50 o 
   2  14   6       17.36       31.38     37.67 o 
   3  14   6       19.96      106.02     52.44 o 
   4  14   6      133.90      131.61     45.49 o 
   5  14   6       29.93       48.84     49.35 o 
   6  14   6      366.04      390.33     89.60 o 
   7  14   6      292.71      399.35    101.77 o 
   8  14   6        2.67      -34.10     60.61 o 
 -12  15   6      396.54      274.16     78.00 o 
 -11  15   6      165.65      231.60     65.35 o 
 -10  15   6      634.97      560.98    105.79 o 
  -9  15   6     1149.15     1365.75    153.97 o 
  -8  15   6       66.44      253.13     64.03 o 
  -7  15   6     1409.63     1453.43    121.30 o 
  -6  15   6      730.15      905.75    112.17 o 
  -5  15   6      166.92      124.36     43.08 o 
  -4  15   6      641.43      765.10    128.44 o 
  -3  15   6      587.53      636.78    121.32 o 
  -2  15   6      168.11       86.91     70.40 o 
  -1  15   6      489.44      432.33     74.98 o 
   0  15   6       15.59       21.65     73.54 o 
   1  15   6       14.95       -2.82     45.43 o 
   2  15   6       27.67      -26.67     44.34 o 
   3  15   6        7.86       16.00     59.28 o 
   4  15   6       10.67      -24.70     97.77 o 
   5  15   6       75.57      168.64     64.39 o 
   6  15   6      200.28      142.65     70.53 o 
   7  15   6        2.62      -32.77     71.63 o 
 -11  16   6        6.32        6.17     41.60 o 
 -10  16   6      186.67      189.25     62.94 o 
  -9  16   6       14.20       -1.09     50.03 o 
  -8  16   6     1000.50     1034.90    116.35 o 
  -7  16   6        6.11       14.28     44.96 o 
  -6  16   6       83.94       42.72     39.99 o 
  -5  16   6      126.29       26.80     48.78 o 
  -4  16   6      116.65       56.17     38.25 o 
  -3  16   6     1063.68     1082.67    162.58 o 
  -2  16   6      421.97      466.80    106.21 o 
  -1  16   6      360.44      263.43     63.07 o 
   0  16   6      245.31      242.31     53.90 o 
   1  16   6      449.70      405.69     85.44 o 
   2  16   6      725.49      766.96    140.51 o 
   3  16   6      105.48      215.49     51.98 o 
   4  16   6       29.41       44.33     41.97 o 
   5  16   6      140.61      160.76     60.85 o 
   6  16   6      151.17      126.73    125.42 o 
 -10  17   6       67.29      137.19     63.43 o 
  -9  17   6      115.33       99.13     48.08 o 
  -8  17   6       23.50      106.19     58.33 o 
  -7  17   6       73.05      164.12     58.18 o 
  -6  17   6      168.83      239.84     54.86 o 
  -5  17   6      404.43      327.54     70.62 o 
  -4  17   6        0.11       60.53    106.42 o 
  -3  17   6       69.54       43.44     82.66 o 
  -2  17   6       81.98       35.37     85.16 o 
  -1  17   6        1.41      -45.04    177.59 o 
   0  17   6      160.13      234.86     93.68 o 
   1  17   6        9.58       29.30     55.75 o 
   2  17   6       99.19      145.83     61.87 o 
   3  17   6      104.79       57.22     66.59 o 
   4  17   6       16.11       -3.51     54.96 o 
   5  17   6       24.30       49.92     53.21 o 
  -8  18   6      292.82      296.66     77.98 o 
  -7  18   6        1.01       88.69     94.34 o 
  -6  18   6      494.18      721.76     96.20 o 
  -5  18   6       38.31      122.58     69.22 o 
  -4  18   6      162.28      163.04     56.29 o 
  -3  18   6       71.55       99.93     66.04 o 
  -2  18   6       10.37      -76.74    209.64 o 
  -1  18   6      216.79      457.08    117.89 o 
   0  18   6       55.98      180.91     82.37 o 
   1  18   6        1.90       37.99     54.49 o 
   2  18   6      149.84      144.35     68.69 o 
   3  18   6       22.19       30.73     43.78 o 
   4  18   6        3.75       31.53     59.15 o 
  -6  19   6        6.15      141.65     70.69 o 
  -5  19   6        0.88      -24.81     98.53 o 
  -4  19   6       28.01        0.76     48.89 o 
  -3  19   6       12.30      -62.53     64.11 o 
  -2  19   6        8.75      -20.70    122.94 o 
  -1  19   6       22.49        7.10    178.93 o 
   0  19   6       29.55      -50.99    103.15 o 
   1  19   6       31.29      -13.81     60.65 o 
 -18   1   7      250.72      230.05     82.80 o 
 -17   1   7     1060.51      924.13    151.48 o 
 -16   1   7     1012.11     1099.59    121.23 o 
 -15   1   7      684.45      715.34    123.42 o 
 -14   1   7      459.04      471.85     73.58 o 
 -13   1   7      125.18      131.83     42.85 o 
 -12   1   7     3562.68     3304.47    181.83 o 
 -11   1   7     7113.25     6323.09    310.47 o 
 -10   1   7     2431.43     2076.50    102.55 o 
  -9   1   7       87.79       75.67     22.22 o 
  -8   1   7     4783.91     4460.01    139.47 o 
  -7   1   7      286.06      367.91     39.54 o 
  -6   1   7     7787.30     7936.38    152.23 o 
  -5   1   7     6819.18     6657.77    104.35 o 
  -4   1   7       31.71       33.14     10.94 o 
  -3   1   7    10485.51    10619.67    166.51 o 
  -2   1   7     6468.68     7382.70    219.40 o 
  -1   1   7     1855.88     2119.64    125.45 o 
   0   1   7     1087.46     1195.46     91.38 o 
   1   1   7      547.47      745.74     74.07 o 
   2   1   7     4413.99     4617.51    220.97 o 
   3   1   7     3500.59     3633.06    238.98 o 
   4   1   7     9770.99    10322.91    429.93 o 
   5   1   7     2622.93     2202.45    338.91 o 
   6   1   7       57.21      -37.61     48.33 o 
   7   1   7      204.13      390.58     98.53 o 
   8   1   7      321.34      479.55    118.30 o 
   9   1   7     3660.87     3265.50    292.57 o 
  10   1   7     1606.06     1644.00    219.72 o 
  11   1   7      108.75      173.35     88.83 o 
  12   1   7      105.59       66.98     78.68 o 
 -18   2   7      373.05      569.01    129.64 o 
 -17   2   7      408.28      535.31    117.33 o 
 -16   2   7       29.84       68.48     43.47 o 
 -15   2   7     1264.01     1811.56    197.37 o 
 -14   2   7      236.23      316.25     96.33 o 
 -13   2   7      668.15      563.17     64.42 o 
 -12   2   7     1813.30     1937.46    138.84 o 
 -11   2   7     1158.69     1245.97     95.26 o 
 -10   2   7       38.47       21.02     15.39 o 
  -9   2   7     1334.85     1271.68     80.49 o 
  -8   2   7     1289.22     1098.52    122.30 o 
  -7   2   7      275.83      244.58     21.24 o 
  -6   2   7      257.51      268.92     29.47 o 
  -5   2   7     5198.31     5093.85     95.38 o 
  -4   2   7     6022.71     5765.72    125.39 o 
  -3   2   7    10554.50    10523.51    188.82 o 
  -2   2   7      486.39      455.08     37.98 o 
  -1   2   7      561.24      630.80     62.19 o 
   0   2   7       27.19       23.02     21.31 o 
   1   2   7     2140.75     2403.74    132.75 o 
   2   2   7     7352.21     8049.52    486.00 o 
   3   2   7     2619.61     2734.13    147.25 o 
   4   2   7        6.04       -6.32     21.55 o 
   5   2   7     1266.97     1059.17     88.25 o 
   6   2   7      445.96      347.06     83.78 o 
   7   2   7       59.99      128.75     63.73 o 
   8   2   7       64.22       50.46     76.83 o 
   9   2   7       22.43       77.68     67.82 o 
  10   2   7       67.46      103.20     55.53 o 
  11   2   7      902.59      877.95    160.12 o 
  12   2   7      334.76      367.55    107.43 o 
 -17   3   7      268.50      231.45     74.03 o 
 -16   3   7       35.34       26.46     42.35 o 
 -15   3   7      835.00      952.56    109.57 o 
 -14   3   7     2331.29     2402.40    168.60 o 
 -13   3   7      173.94       76.34     58.39 o 
 -12   3   7     4658.57     4972.79    176.14 o 
 -11   3   7      100.97       89.72     27.85 o 
 -10   3   7     1830.04     1845.64    105.66 o 
  -9   3   7     6783.28     6330.97    151.10 o 
  -8   3   7      484.72      499.28     34.15 o 
  -7   3   7     6584.76     6716.33    137.14 o 
  -6   3   7     1213.20     1149.97     52.28 o 
  -5   3   7       40.72       82.67     17.30 o 
  -4   3   7     1377.59     1278.16     51.72 o 
  -3   3   7      376.25      323.39     29.77 o 
  -2   3   7      288.11      291.20     28.36 o 
  -1   3   7      102.18       97.20     21.68 o 
   0   3   7       15.43      -14.28     48.34 o 
   1   3   7     1894.11     2191.04    128.30 o 
   2   3   7     2569.80     2857.68    164.95 o 
   3   3   7     1202.08     1215.73    126.03 o 
   4   3   7      882.31      982.11     88.06 o 
   5   3   7      635.23      610.33     69.85 o 
   6   3   7        3.60       10.27     66.77 o 
   7   3   7     1599.55     1816.99    207.62 o 
   8   3   7     1267.54     1196.46    170.42 o 
   9   3   7      119.69       76.79     63.06 o 
  10   3   7      835.61      748.27    150.12 o 
  11   3   7       32.78       17.29    139.62 o 
  12   3   7      530.35      493.51    133.09 o 
 -17   4   7        6.77      -23.44     61.41 o 
 -16   4   7       26.08       25.00    169.14 o 
 -15   4   7      321.80      331.30     67.49 o 
 -14   4   7      215.75      108.27     43.19 o 
 -13   4   7      333.77      353.94     63.62 o 
 -12   4   7      920.06      874.34     97.13 o 
 -11   4   7     5165.04     5135.26    163.95 o 
 -10   4   7       24.70        6.48     16.22 o 
  -9   4   7     3386.81     3071.46     79.14 o 
  -8   4   7      256.39      161.13     31.74 o 
  -7   4   7    21559.94    20473.79    331.62 o 
  -6   4   7    28590.13    27579.99    457.44 o 
  -5   4   7     6633.04     6453.49    128.55 o 
  -4   4   7     1141.57     1094.64     47.59 o 
  -3   4   7    12496.65    13166.31    248.56 o 
  -2   4   7    11386.69    11120.96    314.55 o 
  -1   4   7    46893.84    50677.64    846.05 o 
   0   4   7     4397.64     4547.66    249.19 o 
   1   4   7     1227.01     1364.96    103.74 o 
   2   4   7     1763.24     1668.56    117.61 o 
   3   4   7      166.13      164.87     36.91 o 
   4   4   7     4536.14     4433.63    203.90 o 
   5   4   7     4272.21     4124.66    189.87 o 
   6   4   7       86.26      105.65     28.09 o 
   7   4   7     3347.46     3166.13    268.84 o 
   8   4   7       77.20       49.64     60.02 o 
   9   4   7      204.72       85.32    105.21 o 
  10   4   7       46.70      145.13     71.35 o 
  11   4   7      131.30      142.16     69.81 o 
  12   4   7      113.19      143.96     74.44 o 
 -17   5   7        4.29       -4.23     51.12 o 
 -16   5   7      315.11      504.90    109.01 o 
 -15   5   7      487.41      644.73     92.65 o 
 -14   5   7       47.43       55.61     93.98 o 
 -13   5   7      534.25      661.88     86.67 o 
 -12   5   7      355.23      221.07     54.12 o 
 -11   5   7      974.74      728.05    100.86 o 
 -10   5   7     3770.59     3604.71    143.13 o 
  -9   5   7      549.17      518.58     41.65 o 
  -8   5   7     2290.32     2041.60    121.96 o 
  -7   5   7     1649.42     1568.80     75.10 o 
  -6   5   7      122.83      118.63     14.52 o 
  -5   5   7     3045.23     2630.48     72.19 o 
  -4   5   7     9070.50     9661.24    178.76 o 
  -3   5   7     4313.10     4194.68    116.07 o 
  -2   5   7     9956.08    10761.74    299.01 o 
  -1   5   7     1489.27     1715.60    111.93 o 
   0   5   7      535.49      596.29     61.42 o 
   1   5   7     2271.94     2740.67    132.26 o 
   2   5   7     5913.50     5923.32    308.26 o 
   3   5   7     1976.11     2002.22    134.26 o 
   4   5   7     1317.11     1292.27    107.81 o 
   5   5   7        0.69       -5.69     25.30 o 
   6   5   7        3.70      -10.75     31.76 o 
   7   5   7     1022.39     1162.80    167.64 o 
   8   5   7     1618.99     1919.24    225.61 o 
   9   5   7        5.08       10.60     68.57 o 
  10   5   7       22.73       36.14     58.00 o 
  11   5   7       66.43       -0.74    122.47 o 
  12   5   7      166.52      202.23     84.55 o 
 -17   6   7       75.35      -27.86    281.15 o 
 -16   6   7      115.52       22.71     89.60 o 
 -15   6   7      117.51      108.05     35.11 o 
 -14   6   7      418.70      390.68     72.56 o 
 -13   6   7      578.54      549.84     85.15 o 
 -12   6   7       91.10       45.57     25.01 o 
 -11   6   7        5.21       25.52     16.50 o 
 -10   6   7      224.27      162.80     24.09 o 
  -9   6   7        3.03        5.37     18.34 o 
  -8   6   7     1433.25     1398.18     82.58 o 
  -7   6   7     4222.45     4509.64    135.92 o 
  -6   6   7      243.57      284.48     25.63 o 
  -5   6   7       86.85       74.41     14.96 o 
  -4   6   7     5166.96     5493.67    120.02 o 
  -3   6   7      251.75      308.16     31.98 o 
  -2   6   7      506.18      496.63     53.65 o 
  -1   6   7      379.92      422.30     52.42 o 
   0   6   7      709.53      813.83     73.95 o 
   1   6   7     1407.22     1530.70    102.08 o 
   2   6   7      487.29      535.83     62.56 o 
   3   6   7        9.82      -13.53     31.52 o 
   4   6   7      129.42      121.49     33.06 o 
   5   6   7      336.21      301.50     55.87 o 
   6   6   7      286.53      245.86     78.73 o 
   7   6   7      496.76      501.65    110.51 o 
   8   6   7      145.38       75.47     68.42 o 
   9   6   7      163.19      198.77     94.40 o 
  10   6   7      163.44       39.33     74.48 o 
  11   6   7        0.40      -84.18     84.18 o 
 -17   7   7       78.68      134.86     94.41 o 
 -16   7   7      989.25     1263.36    238.65 o 
 -15   7   7      989.96     1294.48    155.79 o 
 -14   7   7      636.93      674.74     92.15 o 
 -13   7   7      170.63      299.30     62.72 o 
 -12   7   7        0.16        2.54     28.46 o 
 -11   7   7     1851.36     1806.51    110.57 o 
 -10   7   7     3907.19     4047.53    161.22 o 
  -9   7   7     1873.68     1999.16    119.22 o 
  -8   7   7     1422.69     1376.46     91.12 o 
  -7   7   7     1001.32      954.27     64.73 o 
  -6   7   7      195.01      221.13     24.29 o 
  -5   7   7       23.48       14.97     11.35 o 
  -4   7   7     1111.01     1011.51     48.90 o 
  -3   7   7       23.75       25.05      9.87 o 
  -2   7   7     2078.85     2169.20     85.03 o 
  -1   7   7      967.07     1048.21     82.79 o 
   0   7   7      502.48      657.97     69.41 o 
   1   7   7      407.23      475.63     46.01 o 
   2   7   7     8290.05     7817.03    313.18 o 
   3   7   7     2238.94     2119.44    129.25 o 
   4   7   7      128.26       64.93     30.76 o 
   5   7   7      111.51       97.50     30.04 o 
   6   7   7      217.35      209.40     51.40 o 
   7   7   7     3311.65     3662.34    298.35 o 
   8   7   7     3480.70     3710.86    309.77 o 
   9   7   7      140.83      109.64     75.49 o 
  10   7   7        9.48      -37.99     58.90 o 
  11   7   7        0.69      -67.33     67.33 o 
 -16   8   7      166.41      174.22    122.91 o 
 -15   8   7      406.17      429.35     93.06 o 
 -14   8   7      385.85      429.37     91.69 o 
 -13   8   7       21.60       36.25     36.74 o 
 -12   8   7     2411.01     2368.67    133.41 o 
 -11   8   7     2354.63     2363.82    129.33 o 
 -10   8   7      519.49      434.35     52.55 o 
  -9   8   7     1351.49     1362.85     81.13 o 
  -8   8   7      772.62      814.53     55.45 o 
  -7   8   7     6419.15     6030.49    142.19 o 
  -6   8   7     8137.32     8191.50    170.08 o 
  -5   8   7      581.95      553.74     54.26 o 
  -4   8   7    11308.30    11301.76    226.84 o 
  -3   8   7     6460.81     6570.29    250.58 o 
  -2   8   7     3846.53     3704.46    226.93 o 
  -1   8   7    17371.44    17124.52    642.45 o 
   0   8   7     2371.74     2244.17    158.62 o 
   1   8   7     2386.27     2361.27    128.86 o 
   2   8   7     9128.80     8340.31    287.64 o 
   3   8   7      545.75      503.10     65.07 o 
   4   8   7     2487.66     2656.38    149.85 o 
   5   8   7     1827.49     1783.16    126.79 o 
   6   8   7      207.91      186.46     44.31 o 
   7   8   7      410.52      483.30     96.13 o 
   8   8   7      599.60      598.51    128.92 o 
   9   8   7       58.90        8.47    152.98 o 
  10   8   7       13.42       57.04     68.01 o 
  11   8   7        5.50      -77.47     77.47 o 
 -16   9   7       15.19      170.60    112.05 o 
 -15   9   7      486.88      592.40    114.15 o 
 -14   9   7      101.50      126.20    101.97 o 
 -13   9   7      565.93      570.51    159.55 o 
 -12   9   7     1675.91     1755.14    136.42 o 
 -11   9   7      235.74      256.85     53.68 o 
 -10   9   7      310.50      263.88     42.27 o 
  -9   9   7       20.63        9.53     21.03 o 
  -8   9   7        3.81       32.52     16.49 o 
  -7   9   7     1919.71     1722.11     92.08 o 
  -6   9   7     3274.00     3138.76    133.35 o 
  -5   9   7      424.80      439.69     32.37 o 
  -4   9   7      418.46      364.02     54.65 o 
  -3   9   7      595.88      606.36     65.82 o 
  -2   9   7       67.20       81.09     38.08 o 
  -1   9   7       11.30       50.85     35.16 o 
   0   9   7     1477.85     1480.41    124.47 o 
   1   9   7     1801.69     1884.06    144.38 o 
   2   9   7      419.49      433.58     75.14 o 
   3   9   7       58.51       96.27     42.77 o 
   4   9   7     1497.69     1416.99    114.40 o 
   5   9   7     1439.81     1609.87    123.97 o 
   6   9   7      136.34      163.96     47.44 o 
   7   9   7      135.75      179.84     66.16 o 
   8   9   7        3.03        6.63     70.02 o 
   9   9   7     1422.39     1405.44    163.82 o 
  10   9   7      668.02      830.67    134.33 o 
 -15  10   7      429.82      406.41     92.91 o 
 -14  10   7        4.90        2.17     55.16 o 
 -13  10   7     1037.94      905.52    138.03 o 
 -12  10   7     1278.83     1185.26    114.82 o 
 -11  10   7      455.09      342.93     60.74 o 
 -10  10   7      989.04      845.71     92.35 o 
  -9  10   7      940.80      885.13     79.72 o 
  -8  10   7     1890.06     1753.64    102.67 o 
  -7  10   7     2216.83     2092.27    147.21 o 
  -6  10   7      414.46      291.64     63.89 o 
  -5  10   7       27.49       25.12     18.96 o 
  -4  10   7       71.14       57.54     22.66 o 
  -3  10   7      602.87      533.10     64.90 o 
  -2  10   7     2798.14     2879.24    161.62 o 
  -1  10   7      696.01      734.86     85.96 o 
   0  10   7     1551.30     1718.91    136.50 o 
   1  10   7     1920.08     1902.42    149.80 o 
   2  10   7     2203.30     2187.91    163.16 o 
   3  10   7      231.14      270.56     60.62 o 
   4  10   7        2.92       18.87     38.33 o 
   5  10   7        0.05      -13.93     30.16 o 
   6  10   7      325.15      323.82     63.40 o 
   7  10   7       52.43        9.23     47.15 o 
   8  10   7       14.20       30.40     51.84 o 
   9  10   7      103.37       -2.36     56.51 o 
  10  10   7      171.62      174.08     79.67 o 
 -15  11   7       22.51      128.48     58.13 o 
 -14  11   7      463.08      389.33    102.46 o 
 -13  11   7      387.82      505.88    104.01 o 
 -12  11   7       85.94       99.99     40.86 o 
 -11  11   7      471.26      476.81     75.78 o 
 -10  11   7        6.31      -16.30     43.11 o 
  -9  11   7      275.26      276.88     49.71 o 
  -8  11   7       42.93       48.62     32.37 o 
  -7  11   7      120.42       64.62     33.51 o 
  -6  11   7     1569.91     1573.06    129.40 o 
  -5  11   7        2.05       17.61     85.04 o 
  -4  11   7      201.27      286.99     47.74 o 
  -3  11   7      918.03      904.49     89.01 o 
  -2  11   7       23.90       15.44     36.35 o 
  -1  11   7      602.19      683.05     85.23 o 
   0  11   7        7.19      -30.44     40.28 o 
   1  11   7      161.59      152.83     60.92 o 
   2  11   7     1404.97     1213.74    130.90 o 
   3  11   7       41.27       14.73     38.90 o 
   4  11   7       48.44      108.67     49.33 o 
   5  11   7        1.93       35.17    128.57 o 
   6  11   7       11.93       20.46     42.72 o 
   7  11   7       12.20       73.37     61.62 o 
   8  11   7      114.50       63.02     74.97 o 
   9  11   7        3.03       60.34     92.17 o 
 -14  12   7        0.89       51.25     43.35 o 
 -13  12   7       39.91        3.41     89.15 o 
 -12  12   7       94.34       92.40     44.68 o 
 -11  12   7        1.13       85.84     44.37 o 
 -10  12   7     1537.45     1577.57    135.03 o 
  -9  12   7      830.32      800.27     94.29 o 
  -8  12   7        9.72       12.66     21.57 o 
  -7  12   7      137.80       68.63     41.54 o 
  -6  12   7       27.04       49.22     30.49 o 
  -5  12   7     1084.70      913.20    129.41 o 
  -4  12   7     2283.93     2533.36    143.31 o 
  -3  12   7      476.64      466.15     68.25 o 
  -2  12   7      108.28       63.57     32.77 o 
  -1  12   7       89.07       96.79     40.81 o 
   0  12   7      233.57      218.29     57.57 o 
   1  12   7      212.88      208.26     51.64 o 
   2  12   7        7.99      -29.63     52.47 o 
   3  12   7      981.79      854.64    115.80 o 
   4  12   7      591.39      554.98    102.86 o 
   5  12   7        0.24      -15.22     50.80 o 
   6  12   7      347.10      270.18    109.16 o 
   7  12   7       61.60      162.50     69.89 o 
   8  12   7        9.34       89.89     57.96 o 
   9  12   7      243.85      249.11     86.67 o 
 -14  13   7        3.71      -37.29     49.83 o 
 -13  13   7       11.47       15.27     56.84 o 
 -12  13   7      604.48      630.86     93.43 o 
 -11  13   7      326.96      368.97     71.16 o 
 -10  13   7        5.67       28.78     32.81 o 
  -9  13   7        3.41       62.12     32.90 o 
  -8  13   7      120.34      188.91     46.73 o 
  -7  13   7       14.68       32.68     30.00 o 
  -6  13   7     1038.94      833.85    101.20 o 
  -5  13   7      461.60      419.63     86.57 o 
  -4  13   7       90.18       17.65     44.05 o 
  -3  13   7      366.91      372.47     62.10 o 
  -2  13   7     1963.68     2198.17    160.14 o 
  -1  13   7      248.65      270.23     68.81 o 
   0  13   7       49.15       17.18     37.19 o 
   1  13   7      681.19      750.59    105.87 o 
   2  13   7       13.95      -20.54     36.37 o 
   3  13   7      616.25      834.31    117.85 o 
   4  13   7     1944.16     1899.35    185.18 o 
   5  13   7       88.87      189.45     73.56 o 
   6  13   7       22.20       -8.72     60.45 o 
   7  13   7       15.39       57.22     61.71 o 
   8  13   7       79.30       40.10     81.48 o 
 -13  14   7        7.87       63.38     58.96 o 
 -12  14   7      131.61      102.98    120.15 o 
 -11  14   7        0.09       11.75     37.21 o 
 -10  14   7      358.28      305.94     71.88 o 
  -9  14   7      236.61      216.52     80.63 o 
  -8  14   7       15.39       18.62     23.27 o 
  -7  14   7        0.13        8.23     43.60 o 
  -6  14   7       46.57       12.73     31.35 o 
  -5  14   7       71.07      -19.27     42.98 o 
  -4  14   7      125.62      102.85     62.77 o 
  -3  14   7      109.86       82.04     85.91 o 
  -2  14   7       11.28      -30.37     30.37 o 
  -1  14   7      486.86      464.13     74.97 o 
   0  14   7        7.81      -38.25     38.25 o 
   1  14   7       57.31       59.21     35.88 o 
   2  14   7       79.97      160.40     59.09 o 
   3  14   7       26.72       20.38     46.22 o 
   4  14   7       25.94      -41.10     45.04 o 
   5  14   7      305.77      308.23    169.47 o 
   6  14   7       89.63      129.38     86.32 o 
   7  14   7       68.31       41.79     62.33 o 
 -12  15   7        0.62      -12.59     34.32 o 
 -11  15   7        8.69      -27.72     42.07 o 
 -10  15   7       64.46       32.97     51.39 o 
  -9  15   7       92.32      235.34     60.65 o 
  -8  15   7        6.44       41.63     33.23 o 
  -7  15   7      121.91      125.42     46.88 o 
  -6  15   7        9.94       21.14     37.83 o 
  -5  15   7       27.75       29.18     36.57 o 
  -4  15   7      237.36      176.20    137.43 o 
  -3  15   7        5.21       22.41     43.33 o 
  -2  15   7       21.75       44.62     49.39 o 
  -1  15   7      357.99      193.86    103.23 o 
   0  15   7        6.02       18.91     32.81 o 
   1  15   7        3.29        7.06     37.42 o 
   2  15   7       80.34       67.56     55.11 o 
   3  15   7       57.13      117.61     66.97 o 
   4  15   7      283.05      177.58     61.71 o 
   5  15   7        8.83        2.77     54.50 o 
   6  15   7       89.73      217.88    140.07 o 
 -11  16   7      243.81       70.92     42.04 o 
 -10  16   7       34.60       55.69     46.47 o 
  -9  16   7      120.68      192.41     54.25 o 
  -8  16   7      120.37      223.81     63.15 o 
  -7  16   7      256.12      342.06     61.71 o 
  -6  16   7      638.77      766.25    105.28 o 
  -5  16   7      348.79      258.06    102.08 o 
  -4  16   7      718.91      779.44    138.37 o 
  -3  16   7      253.63      124.47    156.23 o 
  -2  16   7      513.94      660.39    128.72 o 
  -1  16   7      817.35      872.32    150.76 o 
   0  16   7       58.76      -20.28     78.68 o 
   1  16   7      180.07      244.59     69.88 o 
   2  16   7      529.31      566.46     98.97 o 
   3  16   7      200.68      192.40     72.54 o 
   4  16   7      555.19      610.43    111.39 o 
   5  16   7       86.69       32.58     62.15 o 
  -9  17   7       22.58       36.66     37.80 o 
  -8  17   7      287.55      408.63     82.29 o 
  -7  17   7      769.44      886.50    102.15 o 
  -6  17   7      134.40      143.79     58.16 o 
  -5  17   7      456.92      406.45     82.10 o 
  -4  17   7      192.15      205.09    142.62 o 
  -3  17   7      354.43      402.40    106.31 o 
  -2  17   7      627.24      606.96    133.92 o 
  -1  17   7       13.79       95.60     64.36 o 
   0  17   7      400.78      416.19    117.39 o 
   1  17   7      694.40      679.92    144.39 o 
   2  17   7        2.08      -49.96     58.91 o 
   3  17   7      428.72      426.83    163.11 o 
   4  17   7       81.94      137.98     57.10 o 
  -8  18   7      118.81      122.77     55.98 o 
  -7  18   7      165.64      195.44     54.27 o 
  -6  18   7       23.89       62.45     47.10 o 
  -5  18   7        9.49      -41.15     41.15 o 
  -4  18   7        1.23      -17.74     53.26 o 
  -3  18   7       23.97       -6.59     62.97 o 
  -2  18   7      144.61      109.83    100.40 o 
  -1  18   7       50.11      240.66    104.08 o 
   0  18   7       45.58       71.50     70.60 o 
   1  18   7       50.29      -77.86     96.27 o 
   2  18   7       16.62      -53.43     97.56 o 
  -5  19   7       31.64       83.82     99.69 o 
  -4  19   7       36.18       48.69     42.46 o 
  -3  19   7       37.78      -47.19    123.95 o 
  -2  19   7       15.16       40.40     98.93 o 
  -1  19   7       11.77       -5.68     70.15 o 
 -18   0   8      245.31      260.32    107.77 o 
 -17   0   8      448.01      200.29    109.00 o 
 -16   0   8     2694.34     3642.32    405.09 o 
 -15   0   8      134.00      204.08     98.46 o 
 -14   0   8     5205.89     5313.90    446.52 o 
 -13   0   8     5759.93     6933.66    495.51 o 
 -12   0   8     2857.19     3175.97    314.64 o 
 -11   0   8       18.78       33.25     39.15 o 
 -10   0   8    19467.36    19363.19    564.33 o 
  -9   0   8     4630.88     4560.70    249.61 o 
  -8   0   8    25043.96    24943.28    634.12 o 
  -7   0   8    32698.46    30175.03    799.62 o 
  -6   0   8       72.07       69.24     14.35 o 
  -5   0   8     3575.77     3755.14    168.07 o 
  -4   0   8     1360.77     1366.34    104.84 o 
  -3   0   8    17500.34    18522.40    690.90 o 
  -2   0   8    25093.21    27264.13   1224.47 o 
  -1   0   8       19.90        6.77     28.13 o 
   0   0   8     1581.01     1607.38    137.52 o 
   1   0   8      385.82      537.32    125.45 o 
   2   0   8      301.74      428.78    119.22 o 
   3   0   8      647.85      669.42    163.99 o 
   4   0   8      479.87      520.71    137.31 o 
   5   0   8      243.54      310.12    128.26 o 
   6   0   8        1.98      170.76    110.16 o 
   7   0   8        1.02      -74.81     74.81 o 
   8   0   8     1485.52      993.90    224.88 o 
   9   0   8     1150.13     1391.35    286.04 o 
  10   0   8      260.79      580.59    190.52 o 
  11   0   8     1252.15     1317.83    300.44 o 
 -18   1   8       13.41       38.89     55.57 o 
 -17   1   8      362.05      499.08    115.02 o 
 -16   1   8      264.01      489.88    109.10 o 
 -15   1   8      198.26      128.91    104.43 o 
 -14   1   8       21.89       97.67     56.04 o 
 -13   1   8       20.17       35.22     30.69 o 
 -12   1   8     1731.74     1661.61    130.98 o 
 -11   1   8      553.85      650.09     81.83 o 
 -10   1   8      884.52      839.43     63.82 o 
  -9   1   8     1998.62     1949.67    130.24 o 
  -8   1   8        0.91       11.37     15.13 o 
  -7   1   8     3813.07     3751.44    106.80 o 
  -6   1   8     2767.96     2702.43     74.45 o 
  -5   1   8     4754.10     4598.94     97.49 o 
  -4   1   8    21182.02    21769.99    316.34 o 
  -3   1   8       14.69       30.70     12.86 o 
  -2   1   8     2989.79     3039.40    151.17 o 
  -1   1   8     5851.42     6334.27    335.24 o 
   0   1   8     3080.70     3351.86    173.70 o 
   1   1   8    13259.20    13922.68    657.81 o 
   2   1   8     4109.31     4332.41    235.67 o 
   3   1   8       76.01      100.19     41.06 o 
   4   1   8     2664.61     2675.29    229.11 o 
   5   1   8      304.09      268.52    140.39 o 
   6   1   8      526.54      659.61    124.98 o 
   7   1   8     1368.44     1273.36    187.04 o 
   8   1   8      348.33      218.63    101.29 o 
   9   1   8      132.77      107.64     66.80 o 
  10   1   8        0.54       12.40     66.43 o 
  11   1   8      218.00      229.99    103.54 o 
 -17   2   8       35.64       42.06     55.83 o 
 -16   2   8      125.74       82.88     78.02 o 
 -15   2   8      335.03      343.00     92.15 o 
 -14   2   8      389.54      364.30     72.79 o 
 -13   2   8       54.59      110.35     42.44 o 
 -12   2   8       16.30       11.14     27.94 o 
 -11   2   8      556.50      657.26     82.18 o 
 -10   2   8      181.93      157.26     29.05 o 
  -9   2   8     5412.64     5176.18    142.70 o 
  -8   2   8      659.34      527.87     53.88 o 
  -7   2   8       82.76       65.75     30.38 o 
  -6   2   8      126.62      112.49     14.57 o 
  -5   2   8     2143.48     2026.66     75.26 o 
  -4   2   8      567.73      546.30     39.18 o 
  -3   2   8     4274.37     4227.15    138.45 o 
  -2   2   8      134.81      177.56     38.20 o 
  -1   2   8     1497.59     1828.19    115.26 o 
   0   2   8        7.87       -0.28     30.62 o 
   1   2   8     2262.02     2319.15    151.20 o 
   2   2   8     2009.26     2255.16    141.56 o 
   3   2   8     1112.84     1096.93    100.51 o 
   4   2   8      432.78      546.09    105.35 o 
   5   2   8      871.61      860.48    136.90 o 
   6   2   8     1034.45     1016.50    158.99 o 
   7   2   8      306.66      324.93     92.90 o 
   8   2   8       40.21       19.56     50.29 o 
   9   2   8       41.54      -19.30    103.04 o 
  10   2   8        5.79        5.46     77.96 o 
  11   2   8     1377.05     1306.75    210.84 o 
 -17   3   8     1045.90     1360.26    183.40 o 
 -16   3   8       73.10      113.78     62.81 o 
 -15   3   8      103.39      157.02     49.50 o 
 -14   3   8       21.52       25.04     36.36 o 
 -13   3   8     1297.47     1043.14    111.30 o 
 -12   3   8     1559.98     1682.40    132.04 o 
 -11   3   8      421.06      551.78     76.15 o 
 -10   3   8     1888.37     1594.03     98.61 o 
  -9   3   8      948.90      890.97     44.87 o 
  -8   3   8       43.09       59.02     10.89 o 
  -7   3   8     2795.75     2826.60     98.84 o 
  -6   3   8     1758.41     1651.30     74.21 o 
  -5   3   8     4707.69     4982.48    124.26 o 
  -4   3   8    16267.68    16603.74    272.88 o 
  -3   3   8      495.59      452.15     38.16 o 
  -2   3   8        6.79       13.90     18.68 o 
  -1   3   8      468.04      433.15     57.34 o 
   0   3   8     1791.15     1915.68    124.85 o 
   1   3   8     5551.41     5535.81    298.28 o 
   2   3   8    10807.66    12064.37    461.36 o 
   3   3   8     4320.53     4362.74    283.17 o 
   4   3   8      145.00      107.59     36.39 o 
   5   3   8        2.55       10.16     76.05 o 
   6   3   8     1187.52     1402.46    181.02 o 
   7   3   8      285.54      320.92    147.08 o 
   8   3   8     3312.21     3269.37    297.15 o 
   9   3   8       77.75        9.00     75.62 o 
  10   3   8        0.85       46.40     49.12 o 
  11   3   8      184.72      304.46    121.01 o 
 -17   4   8       17.62       71.93    182.42 o 
 -16   4   8      427.56      509.64    111.15 o 
 -15   4   8      271.15      318.84     69.71 o 
 -14   4   8     1171.52     1211.71    118.27 o 
 -13   4   8     1438.57     1468.26    129.90 o 
 -12   4   8      250.94      316.75     62.58 o 
 -11   4   8      803.64      841.25     91.64 o 
 -10   4   8     1322.28     1282.22     77.24 o 
  -9   4   8       99.66      127.51     18.28 o 
  -8   4   8     3904.27     3848.42    102.14 o 
  -7   4   8     1018.28     1012.68     56.36 o 
  -6   4   8       26.60       44.00     12.28 o 
  -5   4   8     1482.11     1289.46     71.86 o 
  -4   4   8      237.39      241.80     33.15 o 
  -3   4   8      199.08      187.31     25.87 o 
  -2   4   8      836.64      854.51     77.98 o 
  -1   4   8      157.86      168.08     36.46 o 
   0   4   8     1011.92     1015.05     90.92 o 
   1   4   8      116.02       43.18     30.18 o 
   2   4   8      116.29       74.62     39.83 o 
   3   4   8       58.18       68.46     51.06 o 
   4   4   8      468.53      404.80     63.34 o 
   5   4   8       91.62       49.82     32.66 o 
   6   4   8       29.49       58.58     94.57 o 
   7   4   8        3.26      -51.53    139.50 o 
   8   4   8       82.13       55.70     52.80 o 
   9   4   8      875.98      809.82    215.37 o 
  10   4   8       88.12      145.84     74.59 o 
  11   4   8        5.12      -18.05    103.36 o 
 -17   5   8      185.17      309.13     97.07 o 
 -16   5   8       14.36       85.12     58.14 o 
 -15   5   8        2.59        9.38     28.98 o 
 -14   5   8      139.98       55.98     32.34 o 
 -13   5   8      779.82      775.98     97.53 o 
 -12   5   8      324.73      286.14     53.66 o 
 -11   5   8      106.11       56.64     22.45 o 
 -10   5   8     1027.94     1024.84     74.21 o 
  -9   5   8       41.66       72.39     24.44 o 
  -8   5   8      191.05      104.79     20.38 o 
  -7   5   8      717.45      589.91     57.48 o 
  -6   5   8      167.66      181.10     18.70 o 
  -5   5   8     2413.39     2259.74     70.12 o 
  -4   5   8     1852.04     2114.08     90.09 o 
  -3   5   8     1133.13     1144.60     72.63 o 
  -2   5   8     8265.52     8666.28    268.75 o 
  -1   5   8     3137.21     3292.85    146.42 o 
   0   5   8       56.98       63.07     21.64 o 
   1   5   8      732.90      725.83     82.27 o 
   2   5   8       25.02        3.80     30.57 o 
   3   5   8     6911.26     6838.44    396.10 o 
   4   5   8     2284.00     2324.33    150.80 o 
   5   5   8     2451.92     2454.76    242.81 o 
   6   5   8      188.18      173.87     87.47 o 
   7   5   8      315.17      134.11    104.78 o 
   8   5   8      660.13      570.33    128.96 o 
   9   5   8      867.94      876.90    165.14 o 
  10   5   8       72.91       11.21     55.36 o 
  11   5   8      115.28      187.20     94.59 o 
 -17   6   8      118.94       86.64     52.55 o 
 -16   6   8       58.71      171.73     72.81 o 
 -15   6   8      529.30      451.69     80.02 o 
 -14   6   8     1046.86      936.01    111.18 o 
 -13   6   8      148.86      153.33     41.97 o 
 -12   6   8     1141.45      916.82    101.80 o 
 -11   6   8       45.51       47.03     28.83 o 
 -10   6   8     3547.49     3540.63    146.27 o 
  -9   6   8     7984.10     8029.33    180.24 o 
  -8   6   8      843.83      710.99     54.27 o 
  -7   6   8        2.97       21.56     18.84 o 
  -6   6   8       35.76       39.63     13.64 o 
  -5   6   8      229.34      168.27     21.10 o 
  -4   6   8     3745.24     3709.57    117.78 o 
  -3   6   8     2583.61     2642.58    101.86 o 
  -2   6   8     1476.74     1553.59    110.55 o 
  -1   6   8       34.95       26.65     20.77 o 
   0   6   8       10.22        9.52     24.08 o 
   1   6   8      949.68      892.19     83.95 o 
   2   6   8        6.23      -14.89     29.66 o 
   3   6   8     1218.43     1275.04    116.26 o 
   4   6   8     1909.85     1840.11    140.60 o 
   5   6   8     1514.69     1371.65    121.22 o 
   6   6   8     1323.08     1470.88    185.96 o 
   7   6   8     1876.11     1766.02    210.93 o 
   8   6   8       24.25       55.63     67.57 o 
   9   6   8      352.07      170.96     93.94 o 
  10   6   8       47.77       20.99    100.86 o 
  11   6   8      597.63      766.80    162.90 o 
 -16   7   8      281.18      152.79     67.98 o 
 -15   7   8      627.93      765.55    102.03 o 
 -14   7   8      110.06       82.22     41.34 o 
 -13   7   8       41.10       -7.29     42.12 o 
 -12   7   8      266.69      313.88     59.45 o 
 -11   7   8        3.12       -7.68     24.12 o 
 -10   7   8      245.67      313.56     38.02 o 
  -9   7   8       81.88      109.84     20.85 o 
  -8   7   8       81.75       87.43     24.05 o 
  -7   7   8       36.95       24.52     17.27 o 
  -6   7   8      212.61      197.84     25.45 o 
  -5   7   8      895.89      955.51     47.84 o 
  -4   7   8        4.19       16.86     12.16 o 
  -3   7   8      354.82      315.74     35.43 o 
  -2   7   8     3846.97     3736.10    180.28 o 
  -1   7   8        9.82       26.48     31.62 o 
   0   7   8      374.48      337.55     56.40 o 
   1   7   8     2294.86     2171.32    132.14 o 
   2   7   8      612.59      602.20     72.72 o 
   3   7   8     2628.46     2336.06    140.16 o 
   4   7   8      266.35      165.52     44.26 o 
   5   7   8      523.03      503.54     73.27 o 
   6   7   8      732.51      780.64    142.43 o 
   7   7   8       69.87       73.47     59.39 o 
   8   7   8      136.60      135.69     64.04 o 
   9   7   8        2.33       18.65     57.72 o 
  10   7   8       30.23      -97.80     97.80 o 
 -16   8   8       89.06       56.49     87.83 o 
 -15   8   8        1.03       18.61     39.98 o 
 -14   8   8       22.49       55.24     47.16 o 
 -13   8   8      888.42      945.83    107.94 o 
 -12   8   8     1017.57     1214.50    120.12 o 
 -11   8   8       30.17       61.01     24.84 o 
 -10   8   8       43.52       52.38     21.09 o 
  -9   8   8      278.86      278.60     38.86 o 
  -8   8   8     6007.27     5854.83    174.53 o 
  -7   8   8     1905.82     1955.35     98.08 o 
  -6   8   8      247.98      296.58     40.28 o 
  -5   8   8       22.25        8.73     10.02 o 
  -4   8   8      204.23      212.36     27.12 o 
  -3   8   8     5023.72     5101.69    138.51 o 
  -2   8   8     3754.39     3970.52    124.76 o 
  -1   8   8      114.90      160.56     40.75 o 
   0   8   8      634.66      862.73     86.13 o 
   1   8   8      328.13      403.41     71.54 o 
   2   8   8      446.22      418.34     64.38 o 
   3   8   8     1545.84     1665.16    123.53 o 
   4   8   8      145.31      139.18     40.73 o 
   5   8   8      332.00      348.69     60.88 o 
   6   8   8       18.92       -0.23     42.51 o 
   7   8   8      830.60      691.66    136.77 o 
   8   8   8      296.18      198.48     91.71 o 
   9   8   8        4.68       59.90     88.38 o 
  10   8   8       47.05      -60.11     60.11 o 
 -16   9   8       14.91       20.66     65.42 o 
 -15   9   8      116.49      142.48    104.20 o 
 -14   9   8      140.78      144.12     60.32 o 
 -13   9   8      135.82      139.42     47.13 o 
 -12   9   8     2670.65     2897.42    186.36 o 
 -11   9   8      784.77      830.88     79.09 o 
 -10   9   8      258.46      306.31     50.38 o 
  -9   9   8     2443.38     2434.98    111.80 o 
  -8   9   8      713.24      697.74     60.01 o 
  -7   9   8       54.23       21.97     22.81 o 
  -6   9   8     1603.07     1433.06     88.17 o 
  -5   9   8      611.35      523.73     38.71 o 
  -4   9   8     1888.45     1934.49     77.98 o 
  -3   9   8     3212.46     2867.03    174.55 o 
  -2   9   8     1936.24     1785.95    150.76 o 
  -1   9   8      175.25      120.02     26.25 o 
   0   9   8        0.19       14.64     30.58 o 
   1   9   8      322.98      265.66     52.08 o 
   2   9   8      917.60      830.86    100.76 o 
   3   9   8      375.41      339.49     62.55 o 
   4   9   8       25.16       30.82     36.45 o 
   5   9   8       60.63      140.93     41.54 o 
   6   9   8     1466.76     1648.87    166.95 o 
   7   9   8      119.78      148.79     87.23 o 
   8   9   8      111.35       51.21     47.86 o 
   9   9   8      187.16      236.13     77.14 o 
  10   9   8       53.69       32.13     58.06 o 
 -15  10   8        2.96       54.96     88.69 o 
 -14  10   8       14.35       27.90     39.68 o 
 -13  10   8       59.91       76.28     48.29 o 
 -12  10   8      292.45      329.34     84.16 o 
 -11  10   8       40.32       16.12     30.23 o 
 -10  10   8      124.91      149.77     42.80 o 
  -9  10   8       27.21       43.31     17.62 o 
  -8  10   8       20.85        5.44     18.91 o 
  -7  10   8      132.52       95.52     30.72 o 
  -6  10   8       46.17        7.56     38.34 o 
  -5  10   8     3432.34     3433.78    126.79 o 
  -4  10   8       37.86       19.40     20.79 o 
  -3  10   8      781.73      883.67     87.40 o 
  -2  10   8      131.85      151.41     43.54 o 
  -1  10   8       15.27       36.70     29.40 o 
   0  10   8     4127.98     4644.78    238.04 o 
   1  10   8      426.35      418.78     67.74 o 
   2  10   8     1791.09     1995.27    141.78 o 
   3  10   8      112.74      186.83     55.08 o 
   4  10   8      418.09      476.99     73.14 o 
   5  10   8      406.33      515.76     78.77 o 
   6  10   8      761.71     1005.52    139.35 o 
   7  10   8       45.20       98.29     62.45 o 
   8  10   8      442.48      634.14    117.84 o 
   9  10   8      120.54       30.07     98.84 o 
 -15  11   8       10.75       56.99     54.06 o 
 -14  11   8        8.92       29.06     59.42 o 
 -13  11   8       80.05        1.25     48.09 o 
 -12  11   8      949.95      881.59    141.46 o 
 -11  11   8       19.29        2.01     36.80 o 
 -10  11   8      462.09      453.59     78.37 o 
  -9  11   8      384.68      498.33     68.45 o 
  -8  11   8      471.16      478.10     69.73 o 
  -7  11   8      915.03     1054.23     98.06 o 
  -6  11   8      232.58      127.66     33.04 o 
  -5  11   8      497.89      608.32    101.75 o 
  -4  11   8     1476.92     1891.87    121.24 o 
  -3  11   8       38.97       60.59     28.21 o 
  -2  11   8      212.46      232.61     55.48 o 
  -1  11   8      234.68      285.56     65.37 o 
   0  11   8      904.32      920.00    119.77 o 
   1  11   8     5063.21     4969.85    258.76 o 
   2  11   8     2887.66     2927.27    210.45 o 
   3  11   8       16.73       37.59     54.93 o 
   4  11   8      612.39      562.60     90.51 o 
   5  11   8      298.92      372.71     69.47 o 
   6  11   8      709.78      724.62    117.74 o 
   7  11   8      701.19      805.79    131.48 o 
   8  11   8       96.61      253.87     80.41 o 
 -14  12   8      367.39      293.79     98.04 o 
 -13  12   8     1544.00     2158.92    225.27 o 
 -12  12   8      416.76      523.78    177.99 o 
 -11  12   8      544.22      539.37     81.21 o 
 -10  12   8     2088.35     2474.15    175.22 o 
  -9  12   8        3.27       20.98     29.32 o 
  -8  12   8     4393.14     4399.10    207.77 o 
  -7  12   8     1735.32     1810.81    130.78 o 
  -6  12   8      794.55      750.42     95.69 o 
  -5  12   8     1687.57     1925.79    184.13 o 
  -4  12   8      312.94      317.49     69.33 o 
  -3  12   8      525.23      608.29     77.15 o 
  -2  12   8     2645.28     2572.43    171.44 o 
  -1  12   8       75.49      187.20     49.73 o 
   0  12   8     1254.58     1352.96    135.05 o 
   1  12   8        8.01       38.73     36.84 o 
   2  12   8      451.63      557.13     99.67 o 
   3  12   8      227.09      172.50     97.19 o 
   4  12   8       67.24       37.34     40.77 o 
   5  12   8      166.06      230.21     65.95 o 
   6  12   8       49.76       16.06     54.11 o 
   7  12   8      101.53      119.15     58.62 o 
   8  12   8        1.07       99.10     73.68 o 
 -13  13   8      141.04       60.00     50.55 o 
 -12  13   8      491.29      526.01    116.91 o 
 -11  13   8      320.06      371.69     70.48 o 
 -10  13   8      550.66      657.29    100.15 o 
  -9  13   8      612.02      627.52     81.76 o 
  -8  13   8      281.46      330.35     54.65 o 
  -7  13   8      717.89      755.49     98.57 o 
  -6  13   8     1001.21     1038.90    113.42 o 
  -5  13   8      121.20       31.20     75.64 o 
  -4  13   8     1082.31     1073.58    145.51 o 
  -3  13   8      376.20      249.19     81.75 o 
  -2  13   8      300.10      280.32     61.27 o 
  -1  13   8      894.45      829.82     97.79 o 
   0  13   8        8.77      -10.85     34.02 o 
   1  13   8      819.82      828.59    110.97 o 
   2  13   8        1.19      127.51     60.14 o 
   3  13   8      348.33      313.47     78.19 o 
   4  13   8      596.45      621.43    149.96 o 
   5  13   8       13.70       39.26     41.03 o 
   6  13   8        9.25      -83.62     83.62 o 
   7  13   8       19.61       57.33     57.68 o 
 -12  14   8       13.76       69.91     91.84 o 
 -11  14   8      310.50      289.47     65.31 o 
 -10  14   8      552.02      613.42     94.03 o 
  -9  14   8      232.40      224.80     60.20 o 
  -8  14   8      248.77      217.29     49.14 o 
  -7  14   8       36.98      -48.54     48.54 o 
  -6  14   8      121.51       85.56     35.57 o 
  -5  14   8      596.01      571.59    187.73 o 
  -4  14   8      183.46      186.73     68.27 o 
  -3  14   8      711.05      825.19    132.49 o 
  -2  14   8       59.43        4.26     67.43 o 
  -1  14   8      241.78      282.61     64.77 o 
   0  14   8      509.69      603.05     96.81 o 
   1  14   8       59.05       75.30     50.35 o 
   2  14   8      298.29      317.01     74.04 o 
   3  14   8      193.65       94.76     57.24 o 
   4  14   8        7.29       30.22     44.29 o 
   5  14   8       35.36      -32.40     99.83 o 
   6  14   8      104.64      114.42     71.64 o 
 -11  15   8       66.28       20.92     60.11 o 
 -10  15   8      613.47      674.58    104.30 o 
  -9  15   8       14.82       69.95     55.39 o 
  -8  15   8      260.65      143.84     62.67 o 
  -7  15   8       93.15      102.90     40.54 o 
  -6  15   8        5.15       69.56     55.54 o 
  -5  15   8      770.95      879.18    146.44 o 
  -4  15   8      288.33      374.91     99.36 o 
  -3  15   8       37.02       44.63    112.50 o 
  -2  15   8       24.13      -47.72     55.36 o 
  -1  15   8      193.59      190.09    149.45 o 
   0  15   8       34.03       55.32     51.70 o 
   1  15   8      534.50      555.04     98.39 o 
   2  15   8      232.50      178.63     72.54 o 
   3  15   8       79.73        7.73     73.49 o 
   4  15   8       38.75      119.96    100.97 o 
   5  15   8       29.42       73.11     80.58 o 
 -10  16   8      686.30      713.59    138.81 o 
  -9  16   8       47.49      117.30     69.61 o 
  -8  16   8      190.04      154.52     51.96 o 
  -7  16   8      343.57      460.03     82.03 o 
  -6  16   8      303.00      293.57     82.36 o 
  -5  16   8      270.10       23.79     57.64 o 
  -4  16   8      282.55      252.80     93.23 o 
  -3  16   8       54.86      144.11     71.63 o 
  -2  16   8        7.86       10.91     78.48 o 
  -1  16   8       11.95       92.40     59.03 o 
   0  16   8      275.97      386.81    118.10 o 
   1  16   8       17.12       53.23     55.84 o 
   2  16   8       60.59      116.54    140.25 o 
   3  16   8      181.70       53.42     44.89 o 
   4  16   8       11.04       57.30     54.81 o 
  -9  17   8       27.55      103.16     67.20 o 
  -8  17   8        1.20       24.54     37.77 o 
  -7  17   8       47.96      107.51     89.31 o 
  -6  17   8       45.70      -66.41     66.41 o 
  -5  17   8       48.96       29.54     47.09 o 
  -4  17   8        0.13       -5.44     44.40 o 
  -3  17   8       35.59       64.20     56.56 o 
  -2  17   8      445.36      422.44    113.30 o 
  -1  17   8       81.70      122.72     79.58 o 
   0  17   8      235.76      170.62    110.62 o 
   1  17   8        0.97       29.96     66.02 o 
   2  17   8       64.52      192.41    111.11 o 
   3  17   8      327.56      214.27     78.91 o 
  -6  18   8       44.34       -6.21     43.97 o 
  -5  18   8        7.31      -73.27     73.27 o 
  -4  18   8        2.53      107.30    112.97 o 
  -3  18   8      134.00      270.47     86.59 o 
  -2  18   8        0.76       44.73     52.82 o 
  -1  18   8       36.06      146.06    109.78 o 
   0  18   8        0.52      -71.30    114.47 o 
 -17   1   9       70.82      157.47    109.97 o 
 -16   1   9      243.90      167.80     71.95 o 
 -15   1   9       39.73      -10.85     46.84 o 
 -14   1   9        6.75      -18.41     76.93 o 
 -13   1   9      185.44       74.13     50.02 o 
 -12   1   9       24.16       95.44     34.60 o 
 -11   1   9     1591.84     1725.51    134.62 o 
 -10   1   9     3862.05     3939.38    198.21 o 
  -9   1   9      371.42      384.82     60.78 o 
  -8   1   9        1.75       34.76     15.12 o 
  -7   1   9      803.55      857.33     46.76 o 
  -6   1   9      171.71      167.37     18.05 o 
  -5   1   9     5571.63     5973.85    151.68 o 
  -4   1   9     5999.71     5983.04    171.83 o 
  -3   1   9      147.78      253.78     45.60 o 
  -2   1   9      858.05      918.75     88.42 o 
  -1   1   9     3237.57     3801.38    250.10 o 
   0   1   9     7369.70     7921.92    417.29 o 
   1   1   9     2998.23     3064.96    183.94 o 
   2   1   9      253.16      369.25     87.77 o 
   3   1   9      869.68     1071.22    146.16 o 
   4   1   9        6.61       16.54     63.13 o 
   5   1   9     3602.41     4352.27    322.28 o 
   6   1   9     1255.86     1530.12    200.09 o 
   7   1   9        3.02        2.82    120.89 o 
   8   1   9        3.49       10.85     85.69 o 
   9   1   9        7.62       27.81    168.08 o 
  10   1   9      438.43      165.39    203.40 o 
 -17   2   9      232.23      312.82    105.28 o 
 -16   2   9      812.40      662.22    120.90 o 
 -15   2   9      200.21      257.02    105.65 o 
 -14   2   9      436.52      530.17     82.09 o 
 -13   2   9      185.18      236.04     57.62 o 
 -12   2   9      213.44      285.91     60.90 o 
 -11   2   9        6.60       -7.59     24.95 o 
 -10   2   9     4723.36     4661.98    216.18 o 
  -9   2   9     6419.29     6070.00    191.54 o 
  -8   2   9     1021.70      975.06     60.74 o 
  -7   2   9       47.17       31.62     13.94 o 
  -6   2   9     3796.35     3639.06     85.60 o 
  -5   2   9      532.25      533.98     47.07 o 
  -4   2   9     6207.26     5977.51    170.88 o 
  -3   2   9     4817.80     5269.98    197.91 o 
  -2   2   9     1479.69     1397.46    107.69 o 
  -1   2   9      875.13      836.98    108.37 o 
   0   2   9     8674.64     8891.66    399.68 o 
   1   2   9      669.31      761.24     87.24 o 
   2   2   9     3742.57     4077.21    204.26 o 
   3   2   9      682.55      563.30     77.81 o 
   4   2   9     1046.44     1382.52    173.11 o 
   5   2   9     6653.44     6635.68    401.32 o 
   6   2   9     1333.64     1242.72    177.23 o 
   7   2   9       15.50       17.18     58.21 o 
   8   2   9        6.81       43.37     67.93 o 
   9   2   9      170.04      143.87     62.49 o 
  10   2   9      399.71      356.66    117.46 o 
 -17   3   9       41.72        0.27     53.55 o 
 -16   3   9      360.34      403.61     75.79 o 
 -15   3   9       54.30       83.35     53.97 o 
 -14   3   9     1080.19     1256.10    128.94 o 
 -13   3   9     1074.12     1008.65    110.43 o 
 -12   3   9       45.80       46.18     39.33 o 
 -11   3   9     1859.04     1882.70    139.59 o 
 -10   3   9     1065.04     1108.34    106.51 o 
  -9   3   9      769.50      770.21     69.95 o 
  -8   3   9     2663.66     2591.57     99.80 o 
  -7   3   9      344.76      317.83     34.66 o 
  -6   3   9     3316.24     3276.54     95.09 o 
  -5   3   9     6177.91     6280.73    152.65 o 
  -4   3   9       15.16       29.67     16.75 o 
  -3   3   9      486.00      497.34     61.62 o 
  -2   3   9     1415.35     1508.96     96.85 o 
  -1   3   9      252.47      196.73     39.78 o 
   0   3   9      218.77      296.53     53.81 o 
   1   3   9     1012.87     1006.07    100.94 o 
   2   3   9       42.20       20.02     23.83 o 
   3   3   9      526.98      601.83     79.63 o 
   4   3   9      212.78      286.02     56.60 o 
   5   3   9      436.71      460.91    111.18 o 
   6   3   9      520.38      552.79    161.96 o 
   7   3   9      729.88      715.16    153.60 o 
   8   3   9      289.60      266.63     91.81 o 
   9   3   9      319.96      374.27     99.18 o 
  10   3   9       71.47       91.63     67.92 o 
 -17   4   9      136.69      337.94     94.49 o 
 -16   4   9       61.14       26.70     44.96 o 
 -15   4   9     2371.14     2466.71    181.51 o 
 -14   4   9     2411.98     2700.19    184.94 o 
 -13   4   9       69.29      111.34     64.75 o 
 -12   4   9      579.39      456.78    103.63 o 
 -11   4   9      477.09      452.82     74.28 o 
 -10   4   9     6602.34     6174.86    252.48 o 
  -9   4   9     8846.66     8294.56    210.66 o 
  -8   4   9      277.02      247.10     27.16 o 
  -7   4   9      893.35      911.62     57.46 o 
  -6   4   9       36.64       49.63     14.00 o 
  -5   4   9     4668.34     4522.29    116.42 o 
  -4   4   9     5542.63     5721.37    236.86 o 
  -3   4   9      324.48      289.10     47.46 o 
  -2   4   9     2577.71     2745.08    150.25 o 
  -1   4   9      528.26      615.06     65.13 o 
   0   4   9     2220.03     2271.26    147.60 o 
   1   4   9      549.36      471.67     70.94 o 
   2   4   9      432.23      404.66     64.86 o 
   3   4   9     4117.12     4008.11    352.02 o 
   4   4   9      953.16      930.71     99.88 o 
   5   4   9       21.92       -7.29     35.97 o 
   6   4   9       28.10        6.38     64.60 o 
   7   4   9       13.93      -38.90     64.92 o 
   8   4   9     1290.98     1302.26    274.97 o 
   9   4   9     1381.68     1520.30    222.42 o 
  10   4   9      743.48      812.88    173.62 o 
 -17   5   9        7.91       77.94     48.02 o 
 -16   5   9      479.77      505.84     89.90 o 
 -15   5   9      333.38      481.37     78.83 o 
 -14   5   9      989.16     1015.95    114.44 o 
 -13   5   9     1331.24     1506.99    134.68 o 
 -12   5   9       58.56       25.59     32.35 o 
 -11   5   9     1219.41     1142.65    109.06 o 
 -10   5   9     4939.81     5074.12    168.48 o 
  -9   5   9      667.97      691.03     54.03 o 
  -8   5   9     1483.81     1582.88     99.14 o 
  -7   5   9        3.35       43.75     14.13 o 
  -6   5   9     2756.08     2586.67     85.55 o 
  -5   5   9     6428.64     5856.59    168.03 o 
  -4   5   9      492.71      404.65     38.11 o 
  -3   5   9     2171.55     2166.36    132.41 o 
  -2   5   9       28.76      -20.51     27.87 o 
  -1   5   9     1587.30     1718.19    111.29 o 
   0   5   9     6841.80     6934.84    234.90 o 
   1   5   9      656.68      585.76     80.50 o 
   2   5   9      941.42     1028.14    104.65 o 
   3   5   9      148.12      107.01     37.06 o 
   4   5   9      671.17      826.70     95.64 o 
   5   5   9     1931.05     2129.21    152.04 o 
   6   5   9      408.24      397.84    102.84 o 
   7   5   9      550.84      581.38    129.91 o 
   8   5   9        3.72      -85.53     85.53 o 
   9   5   9        0.52     -144.04    144.04 o 
  10   5   9        4.63       37.47     66.39 o 
 -17   6   9        5.80      107.51     67.62 o 
 -16   6   9      273.69      279.92     87.16 o 
 -15   6   9       55.49       36.63     65.98 o 
 -14   6   9        5.53       45.82     49.90 o 
 -13   6   9        1.04       12.36     48.26 o 
 -12   6   9      567.97      551.14     82.67 o 
 -11   6   9       32.65       80.45     37.16 o 
 -10   6   9      502.83      555.08     57.50 o 
  -9   6   9      274.92      356.05     44.92 o 
  -8   6   9        7.51       33.06     27.12 o 
  -7   6   9     2218.81     2118.27    115.84 o 
  -6   6   9     1474.83     1661.31     84.12 o 
  -5   6   9      447.94      522.06     41.65 o 
  -4   6   9      893.57      899.84     57.00 o 
  -3   6   9        2.75      177.64     46.85 o 
  -2   6   9      171.20      162.67     42.29 o 
  -1   6   9      974.17     1083.42    102.60 o 
   0   6   9      785.65     1152.53    100.33 o 
   1   6   9        8.97       -0.48     31.88 o 
   2   6   9      315.01      311.07     57.10 o 
   3   6   9      608.91      559.13     81.79 o 
   4   6   9      433.67      367.81     66.24 o 
   5   6   9        9.70      -13.07     45.64 o 
   6   6   9       41.88       34.74     63.50 o 
   7   6   9      378.46      329.49    110.90 o 
   8   6   9       83.27      -72.64     86.20 o 
   9   6   9      179.01      171.35     92.24 o 
  10   6   9      382.78      152.97    260.25 o 
 -16   7   9      265.04      328.18     71.49 o 
 -15   7   9       89.97       13.79     44.74 o 
 -14   7   9     1204.13     1228.50    128.87 o 
 -13   7   9      474.36      571.35     82.66 o 
 -12   7   9       43.83       59.41     52.08 o 
 -11   7   9     1989.18     1924.06    148.26 o 
 -10   7   9     3583.24     3749.03    158.53 o 
  -9   7   9     1121.66     1055.21     62.26 o 
  -8   7   9     3275.22     3021.32    120.80 o 
  -7   7   9      102.54       86.58     29.20 o 
  -6   7   9     4451.72     4363.25    184.01 o 
  -5   7   9     9700.62    10378.47    212.19 o 
  -4   7   9     2650.95     2759.81    118.41 o 
  -3   7   9      100.47       65.04     18.32 o 
  -2   7   9      470.68      478.54     65.92 o 
  -1   7   9      563.56      526.08     72.95 o 
   0   7   9     4550.97     4590.81    284.29 o 
   1   7   9     2209.29     2220.60    139.94 o 
   2   7   9     2393.06     2483.97    153.44 o 
   3   7   9       30.81      -20.03     27.85 o 
   4   7   9        0.15       -2.86     23.04 o 
   5   7   9       80.65       41.45     33.96 o 
   6   7   9       27.58       25.07     64.15 o 
   7   7   9      281.19      226.87     89.45 o 
   8   7   9      163.00       95.90     78.73 o 
   9   7   9       97.43       67.13     97.91 o 
 -16   8   9      466.44      670.79    102.36 o 
 -15   8   9      499.74      600.18     94.11 o 
 -14   8   9      956.15     1314.99    134.27 o 
 -13   8   9        5.62      -17.32     42.95 o 
 -12   8   9      199.67      140.99     38.54 o 
 -11   8   9      114.35       72.66     56.74 o 
 -10   8   9      246.34      220.78     40.90 o 
  -9   8   9      921.67     1025.62     64.09 o 
  -8   8   9       86.59       73.32     20.74 o 
  -7   8   9     1501.25     1498.98     85.21 o 
  -6   8   9        4.54      -10.03     19.31 o 
  -5   8   9     8024.24     8040.26    191.92 o 
  -4   8   9      753.72      894.87     58.17 o 
  -3   8   9     2111.12     2146.98     96.94 o 
  -2   8   9     1272.45     1272.09     80.86 o 
  -1   8   9      581.15      556.18     74.80 o 
   0   8   9      745.11      730.44     92.24 o 
   1   8   9      195.11      242.65     58.07 o 
   2   8   9       30.70       23.35     33.29 o 
   3   8   9     2268.16     2370.53    153.47 o 
   4   8   9      507.17      579.72     79.20 o 
   5   8   9        1.32      -32.58     32.58 o 
   6   8   9      328.20      378.55     89.66 o 
   7   8   9       21.72       20.55     57.97 o 
   8   8   9      132.47      134.68     61.61 o 
   9   8   9      501.56      286.25     99.07 o 
 -15   9   9      677.09      668.21    130.25 o 
 -14   9   9      103.33      150.74     50.77 o 
 -13   9   9      529.39      680.74     95.68 o 
 -12   9   9      109.02      129.79     66.16 o 
 -11   9   9      614.74      757.31     96.51 o 
 -10   9   9       56.04       80.75     38.03 o 
  -9   9   9     1765.17     1711.44     86.95 o 
  -8   9   9     1464.42     1632.71     93.53 o 
  -7   9   9       28.91       35.60     40.00 o 
  -6   9   9     2001.84     1979.92    108.11 o 
  -5   9   9      466.24      386.27     36.42 o 
  -4   9   9     3585.15     3503.82    151.44 o 
  -3   9   9     3781.14     3870.71    171.30 o 
  -2   9   9       21.75       36.31     24.93 o 
  -1   9   9      899.49      774.37     83.27 o 
   0   9   9      173.67      193.21     71.91 o 
   1   9   9      254.37      238.62     56.67 o 
   2   9   9     1304.54     1148.47    125.11 o 
   3   9   9      865.64      746.81     87.79 o 
   4   9   9      117.55      118.22     45.64 o 
   5   9   9      497.07      424.59     96.99 o 
   6   9   9       45.66       31.00     79.67 o 
   7   9   9        3.18       47.54     42.04 o 
   8   9   9        1.61      -50.08     50.08 o 
 -15  10   9      220.90      280.44    152.63 o 
 -14  10   9      124.91      176.62    186.47 o 
 -13  10   9       44.29      -14.38     49.16 o 
 -12  10   9        1.89      -51.47     51.47 o 
 -11  10   9      718.49      780.32    131.07 o 
 -10  10   9      686.75      719.91     92.25 o 
  -9  10   9        8.90       22.23     27.40 o 
  -8  10   9      515.55      495.70     63.83 o 
  -7  10   9      750.88      718.07     79.43 o 
  -6  10   9      239.32      234.28     60.49 o 
  -5  10   9      274.57      317.01     59.60 o 
  -4  10   9      349.65      381.53     53.35 o 
  -3  10   9      679.95      658.62     73.66 o 
  -2  10   9     1153.32     1242.65    106.32 o 
  -1  10   9     1179.73     1094.58    104.10 o 
   0  10   9     1806.42     1786.14    141.22 o 
   1  10   9      166.09      174.41     57.06 o 
   2  10   9     2811.62     2864.14    201.06 o 
   3  10   9        2.54      -45.03     50.36 o 
   4  10   9      657.08      673.26     87.08 o 
   5  10   9     1359.36     1347.58    155.62 o 
   6  10   9      694.91      596.63    105.01 o 
   7  10   9        0.74      180.88    113.04 o 
   8  10   9       20.25      -49.11     78.89 o 
 -14  11   9      285.00      331.03     97.39 o 
 -13  11   9       19.55       23.45     48.88 o 
 -12  11   9       21.16       19.01     39.15 o 
 -11  11   9        5.97      142.14     69.40 o 
 -10  11   9      547.14      591.24     93.78 o 
  -9  11   9       98.78      116.05     33.74 o 
  -8  11   9        5.72        8.53     33.88 o 
  -7  11   9      371.73      426.73     66.39 o 
  -6  11   9       69.96       66.36     35.43 o 
  -5  11   9      589.98      533.94     80.92 o 
  -4  11   9      395.99      447.40     78.20 o 
  -3  11   9        2.39      -14.43     25.22 o 
  -2  11   9      241.32      294.11     54.94 o 
  -1  11   9      517.04      529.04     71.58 o 
   0  11   9        9.58       51.11     40.35 o 
   1  11   9      618.88      571.10     81.40 o 
   2  11   9       87.02       92.02     44.41 o 
   3  11   9      113.36       93.83     85.45 o 
   4  11   9       12.97        0.44     46.14 o 
   5  11   9       95.72       94.44     57.44 o 
   6  11   9       82.04      100.05     98.11 o 
   7  11   9       12.42      113.11     89.86 o 
 -14  12   9      107.22       91.71     63.78 o 
 -13  12   9       92.85      178.92     77.43 o 
 -12  12   9       11.80      -52.88     52.88 o 
 -11  12   9       52.95      183.83     83.33 o 
 -10  12   9      479.10      414.08     75.49 o 
  -9  12   9      109.67      129.52     38.71 o 
  -8  12   9      127.53       82.29     34.48 o 
  -7  12   9       12.43       55.64     38.84 o 
  -6  12   9      116.50      134.18     47.85 o 
  -5  12   9       15.93       33.68     32.74 o 
  -4  12   9      310.21      272.31     64.36 o 
  -3  12   9      700.73      918.26    121.28 o 
  -2  12   9       20.83       27.45     36.21 o 
  -1  12   9       26.68       26.71     34.04 o 
   0  12   9      363.10      478.13     71.25 o 
   1  12   9      400.57      410.81     70.89 o 
   2  12   9       93.33       83.22     39.80 o 
   3  12   9       35.90       95.19     59.80 o 
   4  12   9       38.51      -13.66     47.98 o 
   5  12   9      129.27      108.01     74.33 o 
   6  12   9      515.76      494.32    129.89 o 
   7  12   9      215.02      207.76     92.68 o 
 -13  13   9      112.61       81.31     99.24 o 
 -12  13   9        9.21      -12.98     46.05 o 
 -11  13   9       13.79       56.34     51.52 o 
 -10  13   9      511.82      530.96     86.13 o 
  -9  13   9       79.23      100.95     73.02 o 
  -8  13   9       78.91       63.91     44.87 o 
  -7  13   9       15.81       19.95     32.69 o 
  -6  13   9      111.98      113.39     42.53 o 
  -5  13   9      324.38      362.63     82.34 o 
  -4  13   9      576.23      466.64    144.60 o 
  -3  13   9      158.28      125.48     76.60 o 
  -2  13   9        6.05      -76.36    110.61 o 
  -1  13   9      288.98      370.13     77.56 o 
   0  13   9      838.82     1011.90    125.13 o 
   1  13   9       92.96      126.67     71.67 o 
   2  13   9       53.51       54.64     38.06 o 
   3  13   9      175.23      153.96     55.26 o 
   4  13   9       43.41      -27.55     43.88 o 
   5  13   9      383.20      544.84    137.80 o 
   6  13   9      193.36      134.18     82.60 o 
 -12  14   9       12.07      128.24     77.40 o 
 -11  14   9       84.21       28.99    134.89 o 
 -10  14   9        2.52      110.53     48.93 o 
  -9  14   9      234.78      252.25     52.00 o 
  -8  14   9       69.82       76.63     44.31 o 
  -7  14   9       46.49       -1.00     49.69 o 
  -6  14   9     1460.16     1506.69    133.23 o 
  -5  14   9      169.26      345.60     98.29 o 
  -4  14   9      470.04      505.63    115.64 o 
  -3  14   9      549.73      502.23    174.61 o 
  -2  14   9       12.89        3.84    134.98 o 
  -1  14   9      791.54      757.31    143.70 o 
   0  14   9      331.26      273.12     78.11 o 
   1  14   9      284.59      325.64     81.88 o 
   2  14   9      533.19      509.41     86.10 o 
   3  14   9        9.13      -24.03     50.14 o 
   4  14   9       97.49      137.77     60.45 o 
   5  14   9      381.40      402.43    227.43 o 
 -11  15   9      131.29      142.50     74.07 o 
 -10  15   9        0.78       36.23     48.66 o 
  -9  15   9       62.42       29.68     45.98 o 
  -8  15   9       47.90       17.30     50.51 o 
  -7  15   9      140.81      159.60     51.86 o 
  -6  15   9      219.53      155.76     51.12 o 
  -5  15   9      167.84      137.04     59.60 o 
  -4  15   9       19.72      -45.94     58.33 o 
  -3  15   9       28.24       37.70     42.99 o 
  -2  15   9       22.90      -23.19    119.51 o 
  -1  15   9      266.60      269.37    132.51 o 
   0  15   9      279.74      169.82     73.13 o 
   1  15   9       84.16       30.85     75.67 o 
   2  15   9        2.09       52.55     80.57 o 
   3  15   9        1.75       67.71     55.77 o 
   4  15   9      231.32      136.39     59.53 o 
 -10  16   9       79.79       79.81     43.86 o 
  -9  16   9      669.02      807.20    127.86 o 
  -8  16   9       11.09      126.02     52.85 o 
  -7  16   9      300.40      136.06     47.38 o 
  -6  16   9      116.03      123.85     58.18 o 
  -5  16   9       52.04       15.29     63.16 o 
  -4  16   9      672.25      611.35    135.31 o 
  -3  16   9       18.09      132.13     83.61 o 
  -2  16   9       89.91       21.27     54.37 o 
  -1  16   9      169.63       27.39     55.49 o 
   0  16   9       16.98      -74.88    157.16 o 
   1  16   9       38.23       21.45     55.81 o 
   2  16   9       77.45      124.42     73.18 o 
   3  16   9      123.43       34.94     47.18 o 
  -8  17   9      144.08       66.80     75.42 o 
  -7  17   9      166.58       71.22     65.18 o 
  -6  17   9      379.62      293.33     73.26 o 
  -5  17   9       72.09       41.02     79.40 o 
  -4  17   9      108.47      157.18     92.10 o 
  -3  17   9      185.52      281.47    171.62 o 
  -2  17   9       44.94       66.76     68.96 o 
  -1  17   9      130.76      -55.60     86.41 o 
   0  17   9       50.32      -28.44     61.59 o 
   1  17   9        6.97       28.80     71.94 o 
 -16   0  10     2963.37     3199.75    375.71 o 
 -15   0  10      666.99      863.41    192.42 o 
 -14   0  10     1229.84     1052.67    208.27 o 
 -13   0  10       30.80       67.23     62.39 o 
 -12   0  10     5123.00     5463.99    430.02 o 
 -11   0  10     3148.21     2779.63    295.61 o 
 -10   0  10     1072.18      935.98    121.13 o 
  -9   0  10     3242.54     3166.49    222.26 o 
  -8   0  10      956.52      949.83     69.19 o 
  -7   0  10      767.19      861.30     53.10 o 
  -6   0  10     7990.65     7940.41    198.15 o 
  -5   0  10      249.72      222.60     43.40 o 
  -4   0  10     1080.64     1267.34    202.63 o 
  -3   0  10     4246.40     4341.15    374.73 o 
  -2   0  10     1846.03     1920.57    178.01 o 
  -1   0  10      281.06      186.17     80.06 o 
   0   0  10      601.15      734.28    166.21 o 
   1   0  10      425.52      346.86    114.14 o 
   2   0  10     2890.53     3129.89    367.58 o 
   3   0  10     2015.89     1892.23    298.28 o 
   4   0  10      437.79      555.52    180.82 o 
   5   0  10     1783.73     2085.51    328.68 o 
   6   0  10      137.33       67.52     66.52 o 
   7   0  10      453.26      577.97    192.83 o 
   8   0  10      120.62      359.26    180.68 o 
   9   0  10      809.92      985.61    277.88 o 
 -17   1  10      353.00      583.81    121.05 o 
 -16   1  10      170.41      193.74    117.01 o 
 -15   1  10     1067.15     1406.22    172.12 o 
 -14   1  10     1190.47     1396.73    164.99 o 
 -13   1  10      311.84      285.84     65.26 o 
 -12   1  10     2434.20     2511.91    170.60 o 
 -11   1  10       28.77       45.60     34.60 o 
 -10   1  10      254.06      319.96     59.60 o 
  -9   1  10      190.87      245.14     54.72 o 
  -8   1  10      283.90      288.40     39.89 o 
  -7   1  10     1361.91     1422.55     55.42 o 
  -6   1  10        2.94       13.55     10.39 o 
  -5   1  10        2.92        2.49     13.63 o 
  -4   1  10      742.91      867.10     82.54 o 
  -3   1  10     1776.45     1889.40    130.14 o 
  -2   1  10       28.17       10.96     33.02 o 
  -1   1  10      935.44     1022.53     98.80 o 
   0   1  10      121.65      171.73     49.25 o 
   1   1  10      146.34      186.93     72.31 o 
   2   1  10     2081.88     2376.31    322.77 o 
   3   1  10     1139.35     1438.47    181.30 o 
   4   1  10        4.91      -31.84     79.55 o 
   5   1  10     1294.87     1226.82    175.07 o 
   6   1  10       68.35      153.14     77.31 o 
   7   1  10      140.34      100.81     69.55 o 
   8   1  10        2.67      -32.89     67.85 o 
   9   1  10       30.26        8.03     86.46 o 
 -17   2  10       76.99       78.49     94.72 o 
 -16   2  10      179.28      352.99     96.71 o 
 -15   2  10      162.21      222.51     81.25 o 
 -14   2  10       93.85      115.77     42.98 o 
 -13   2  10       32.83        5.62     35.02 o 
 -12   2  10        6.12        6.89     33.39 o 
 -11   2  10       92.65       89.38     38.99 o 
 -10   2  10      387.90      393.05     66.45 o 
  -9   2  10     2348.98     2508.82    160.16 o 
  -8   2  10       14.95       36.66     21.14 o 
  -7   2  10      403.43      327.77     30.65 o 
  -6   2  10        2.37       -1.32     12.32 o 
  -5   2  10      147.21      146.71     32.41 o 
  -4   2  10     2457.12     2583.90    142.58 o 
  -3   2  10      124.50      164.06     36.43 o 
  -2   2  10      585.17      549.57     70.44 o 
  -1   2  10     1366.50     1626.46    128.34 o 
   0   2  10      154.27      120.31     37.21 o 
   1   2  10       16.07       25.95     31.83 o 
   2   2  10      636.34      726.74     92.95 o 
   3   2  10      205.84      376.48    101.74 o 
   4   2  10      736.14      863.81    150.64 o 
   5   2  10      219.35      146.50     70.24 o 
   6   2  10       56.67       83.21    220.34 o 
   7   2  10      244.62      308.98     97.91 o 
   8   2  10      438.90      541.49    142.37 o 
   9   2  10        7.76      167.94     90.28 o 
 -17   3  10       28.65       89.28    156.65 o 
 -16   3  10       47.14       57.36     55.38 o 
 -15   3  10      245.43      397.54     76.92 o 
 -14   3  10      297.25      393.00     77.08 o 
 -13   3  10      168.16      150.32     54.55 o 
 -12   3  10     2935.93     2942.44    184.78 o 
 -11   3  10       46.61       24.88     26.20 o 
 -10   3  10      474.89      534.79     79.90 o 
  -9   3  10      850.55      865.80     72.97 o 
  -8   3  10      723.40      661.83     65.60 o 
  -7   3  10     3708.58     3534.16    211.08 o 
  -6   3  10     7375.80     6872.97    185.03 o 
  -5   3  10       31.94       -2.78     15.31 o 
  -4   3  10      278.68      264.73     42.02 o 
  -3   3  10       51.10       46.79     23.25 o 
  -2   3  10     1765.20     1679.03    108.65 o 
  -1   3  10     4033.76     4151.65    220.89 o 
   0   3  10     2006.71     2034.10    145.05 o 
   1   3  10       95.10      106.45     40.26 o 
   2   3  10      129.22       40.72     49.47 o 
   3   3  10      361.59      414.10     69.13 o 
   4   3  10       30.59       -2.22     77.90 o 
   5   3  10      240.25      303.90     87.31 o 
   6   3  10        3.21       69.92     62.82 o 
   7   3  10       23.85       67.67     61.81 o 
   8   3  10      115.60        0.26    157.81 o 
   9   3  10        0.87       75.44    131.23 o 
 -17   4  10        4.98       -4.48    155.50 o 
 -16   4  10      163.11       92.79     46.43 o 
 -15   4  10       67.54      117.21     50.55 o 
 -14   4  10      637.90      593.45     90.58 o 
 -13   4  10       54.70       55.75     51.52 o 
 -12   4  10      110.25       41.10     34.58 o 
 -11   4  10     1210.87     1158.44    112.69 o 
 -10   4  10        5.32       16.89     29.46 o 
  -9   4  10     1669.18     1717.72    107.16 o 
  -8   4  10      390.86      382.79     49.49 o 
  -7   4  10      215.95      144.41     34.10 o 
  -6   4  10     1596.47     1505.95    110.51 o 
  -5   4  10      786.84      805.79     66.01 o 
  -4   4  10      435.17      381.57     52.27 o 
  -3   4  10     2871.32     3134.95    164.36 o 
  -2   4  10       99.64      106.12     31.18 o 
  -1   4  10       56.33       41.87     27.02 o 
   0   4  10     1062.71     1216.25    116.13 o 
   1   4  10       11.32       78.08     39.70 o 
   2   4  10      198.85      214.99     52.57 o 
   3   4  10      403.23      443.27     71.86 o 
   4   4  10      358.31      361.56     70.10 o 
   5   4  10       86.76       18.69     82.08 o 
   6   4  10       27.06      -79.19     79.19 o 
   7   4  10      113.28        5.75     63.46 o 
   8   4  10        1.92       21.02    136.77 o 
   9   4  10      238.18       71.08     68.13 o 
 -17   5  10       64.11       62.92     55.45 o 
 -16   5  10       16.75       72.72     52.99 o 
 -15   5  10       15.88      122.17     49.37 o 
 -14   5  10      154.50      156.71     55.98 o 
 -13   5  10        8.74       99.96     42.42 o 
 -12   5  10      207.35      202.63     51.05 o 
 -11   5  10        4.30       18.96     31.74 o 
 -10   5  10     1293.97     1326.71    122.87 o 
  -9   5  10       28.35       19.36     18.81 o 
  -8   5  10       55.62       17.37     25.45 o 
  -7   5  10     3446.14     3467.31    154.61 o 
  -6   5  10     2597.76     2793.93    154.26 o 
  -5   5  10      417.63      424.91     55.03 o 
  -4   5  10      569.03      594.08     57.91 o 
  -3   5  10      949.83     1081.00    100.54 o 
  -2   5  10     5210.46     5219.91    231.87 o 
  -1   5  10     7374.29     8155.86    295.46 o 
   0   5  10     4038.03     4328.98    249.56 o 
   1   5  10     1640.90     1653.83    137.88 o 
   2   5  10      313.67      288.02     56.07 o 
   3   5  10      148.98       96.09     39.71 o 
   4   5  10      779.03      796.41    100.44 o 
   5   5  10     1521.96     1677.84    212.00 o 
   6   5  10       12.72       68.74     49.23 o 
   7   5  10       72.88      183.43     87.57 o 
   8   5  10      285.97      182.74     80.68 o 
   9   5  10       80.10       26.68    213.10 o 
 -16   6  10      825.80     1101.92    129.78 o 
 -15   6  10      693.30      905.15    113.03 o 
 -14   6  10      286.72      255.09     72.92 o 
 -13   6  10      334.54      451.19     74.25 o 
 -12   6  10      395.23      565.49     86.79 o 
 -11   6  10      778.37      753.52     95.06 o 
 -10   6  10     2119.00     2330.67    159.60 o 
  -9   6  10     1214.37     1310.54     97.57 o 
  -8   6  10       85.92       29.45     30.18 o 
  -7   6  10     2701.16     2520.49    132.03 o 
  -6   6  10      710.89      697.38     78.29 o 
  -5   6  10      264.57      290.57     40.38 o 
  -4   6  10     3264.60     3148.23    136.98 o 
  -3   6  10        4.22       66.05     31.45 o 
  -2   6  10     2436.78     2394.40    188.07 o 
  -1   6  10     2969.54     2878.65    238.05 o 
   0   6  10        6.41       39.79     32.91 o 
   1   6  10      373.93      268.16     51.59 o 
   2   6  10      470.88      498.27     68.20 o 
   3   6  10     1814.49     1668.72    145.48 o 
   4   6  10      453.99      292.79     79.18 o 
   5   6  10      275.15       84.71    100.57 o 
   6   6  10       40.88      -74.11     81.88 o 
   7   6  10      998.10     1177.52    193.73 o 
   8   6  10      172.51      155.49     83.64 o 
   9   6  10       75.41       56.19    166.38 o 
 -16   7  10       11.90       49.05     35.18 o 
 -15   7  10       55.06       34.03     37.19 o 
 -14   7  10       11.18      -32.03     40.54 o 
 -13   7  10      150.66       75.07     47.25 o 
 -12   7  10       44.95       26.52     32.41 o 
 -11   7  10     1262.02     1304.70    126.64 o 
 -10   7  10      150.66      102.03     44.48 o 
  -9   7  10      128.03       93.65     30.57 o 
  -8   7  10      694.55      689.39     70.60 o 
  -7   7  10      217.39      182.84     48.45 o 
  -6   7  10      289.85      277.52     49.24 o 
  -5   7  10     1360.77     1326.88     84.16 o 
  -4   7  10      182.74      183.59     34.48 o 
  -3   7  10      557.01      493.79     55.31 o 
  -2   7  10        0.43      -31.09     31.09 o 
  -1   7  10      785.67      803.65     96.11 o 
   0   7  10       34.64       13.35     42.40 o 
   1   7  10      336.36      420.94     68.07 o 
   2   7  10      981.49      961.01     98.35 o 
   3   7  10       22.64        5.24     36.52 o 
   4   7  10      480.25      375.14     60.27 o 
   5   7  10      622.02      554.94    122.70 o 
   6   7  10      283.54      171.63    164.29 o 
   7   7  10      729.63      641.12    173.19 o 
   8   7  10       84.79       84.62     76.53 o 
 -16   8  10      931.64      977.37    123.76 o 
 -15   8  10       84.12      119.52     47.69 o 
 -14   8  10      139.56       94.37     59.35 o 
 -13   8  10       10.75      -35.63     40.41 o 
 -12   8  10      377.30      267.16     61.55 o 
 -11   8  10     2569.52     2650.24    179.94 o 
 -10   8  10       10.12       23.43     25.95 o 
  -9   8  10        1.43       31.54     29.62 o 
  -8   8  10      581.30      579.36     69.79 o 
  -7   8  10       23.39       31.26     26.33 o 
  -6   8  10     4448.70     4504.26    197.36 o 
  -5   8  10      144.88      113.72     24.32 o 
  -4   8  10      265.62      312.20     42.46 o 
  -3   8  10      458.79      439.06     50.62 o 
  -2   8  10        4.99      -34.66     35.40 o 
  -1   8  10        3.29       53.45     45.03 o 
   0   8  10      150.71      149.59     67.25 o 
   1   8  10      421.10      396.90     75.40 o 
   2   8  10      293.57      303.62     62.29 o 
   3   8  10      177.63      151.26     43.40 o 
   4   8  10      305.86      309.99     65.54 o 
   5   8  10      277.15      377.98     87.03 o 
   6   8  10      171.25      271.21     80.55 o 
   7   8  10      167.94      215.88     84.81 o 
   8   8  10      286.57      259.27     72.22 o 
 -15   9  10      215.55      172.89     68.64 o 
 -14   9  10      121.71      221.27     68.10 o 
 -13   9  10      180.43       51.37     70.09 o 
 -12   9  10     2337.07     2282.83    171.41 o 
 -11   9  10      207.07      294.03     65.90 o 
 -10   9  10      601.71      499.14     65.03 o 
  -9   9  10      476.75      542.85     86.06 o 
  -8   9  10      152.00      149.15     37.13 o 
  -7   9  10     3735.70     3653.98    180.26 o 
  -6   9  10      445.83      515.36     75.71 o 
  -5   9  10       33.97      -10.94     34.19 o 
  -4   9  10      313.15      406.80     55.36 o 
  -3   9  10        1.18        8.22     29.56 o 
  -2   9  10      974.86     1032.31    110.78 o 
  -1   9  10     2624.20     2845.75    191.10 o 
   0   9  10       50.84       32.41     37.67 o 
   1   9  10        6.91      -14.09     44.79 o 
   2   9  10      412.24      480.78     83.53 o 
   3   9  10       66.68       48.24     58.34 o 
   4   9  10        4.12       55.65     32.40 o 
   5   9  10      793.87      783.20    125.54 o 
   6   9  10       29.45       19.25     50.52 o 
   7   9  10       98.63       -7.39     64.74 o 
 -15  10  10      130.15      170.17     79.06 o 
 -14  10  10       10.17       56.04    109.41 o 
 -13  10  10      644.52      638.14    125.00 o 
 -12  10  10     1380.18     1471.02    185.49 o 
 -11  10  10       76.33       75.73     80.77 o 
 -10  10  10     1004.13     1089.46    125.86 o 
  -9  10  10       21.91       61.02     45.67 o 
  -8  10  10      121.19       90.48     41.44 o 
  -7  10  10      388.76      400.51     59.85 o 
  -6  10  10     1638.28     1421.87    133.33 o 
  -5  10  10       58.62       46.35     31.77 o 
  -4  10  10     1823.82     1674.85    148.18 o 
  -3  10  10      356.85      364.01     58.58 o 
  -2  10  10       94.21      190.46     54.26 o 
  -1  10  10        3.75      -15.42     38.17 o 
   0  10  10        0.28       52.92     52.29 o 
   1  10  10        0.18      -24.63     44.24 o 
   2  10  10      247.36      239.12     61.50 o 
   3  10  10       50.71       29.67     40.90 o 
   4  10  10      209.33      191.96     97.27 o 
   5  10  10      389.34      471.04     99.45 o 
   6  10  10       51.50      156.74    101.03 o 
   7  10  10      102.99       47.75     59.67 o 
 -14  11  10        0.80       -0.70     46.21 o 
 -13  11  10      228.20      152.29     68.74 o 
 -12  11  10      149.90      137.31    164.62 o 
 -11  11  10        1.83        5.58     80.45 o 
 -10  11  10       59.32       54.10     39.86 o 
  -9  11  10      419.74      430.60     83.65 o 
  -8  11  10       14.86        2.14     52.19 o 
  -7  11  10      677.51      644.66     78.75 o 
  -6  11  10      154.99      163.95     75.29 o 
  -5  11  10      284.31      281.09     66.69 o 
  -4  11  10      503.67      417.09     77.83 o 
  -3  11  10     1099.88      954.31    123.83 o 
  -2  11  10       99.47       95.61     36.25 o 
  -1  11  10      119.46      123.13     74.64 o 
   0  11  10       61.77       98.79     46.79 o 
   1  11  10      786.71      866.40    114.02 o 
   2  11  10     1074.74      855.09    118.00 o 
   3  11  10        0.65      -36.92     51.08 o 
   4  11  10      198.30       23.03     74.98 o 
   5  11  10       25.53      187.82    167.44 o 
   6  11  10       33.62       85.82     60.96 o 
 -13  12  10      191.01       99.87     57.59 o 
 -12  12  10      238.18      200.82     77.25 o 
 -11  12  10     1442.70     1922.31    222.82 o 
 -10  12  10      146.63      161.24     51.34 o 
  -9  12  10      869.03      885.21    113.82 o 
  -8  12  10      891.24     1010.39    126.43 o 
  -7  12  10      264.81      175.45    101.82 o 
  -6  12  10     1038.19      937.18    117.17 o 
  -5  12  10       16.90        6.45     63.10 o 
  -4  12  10       70.20       33.46     47.81 o 
  -3  12  10     1469.90     1218.92    143.49 o 
  -2  12  10       26.39       27.40     43.54 o 
  -1  12  10      310.45      348.87     64.95 o 
   0  12  10      211.89      148.53     62.40 o 
   1  12  10        1.44       52.93     43.74 o 
   2  12  10       31.99      113.89     52.55 o 
   3  12  10      523.01      521.49    101.25 o 
   4  12  10       14.20      -72.40     72.40 o 
   5  12  10       35.35       11.94     69.71 o 
 -12  13  10      528.33      588.90    130.18 o 
 -11  13  10      175.90      174.56     84.19 o 
 -10  13  10      711.82      705.92    138.14 o 
  -9  13  10      130.39      113.34     59.45 o 
  -8  13  10       53.46       10.73     81.56 o 
  -7  13  10      552.19      440.83     71.62 o 
  -6  13  10        2.12        3.46     41.26 o 
  -5  13  10      439.82      514.73     97.16 o 
  -4  13  10      432.21      470.38     88.64 o 
  -3  13  10       73.88       23.86     41.51 o 
  -2  13  10       65.91       16.33     43.68 o 
  -1  13  10      114.99       53.69     45.39 o 
   0  13  10       20.72       11.03     42.26 o 
   1  13  10       80.66      132.89     56.18 o 
   2  13  10      261.46      253.04     70.45 o 
   3  13  10       32.22      -10.33     63.61 o 
   4  13  10      104.92       77.35    196.47 o 
   5  13  10       83.13       39.11     79.01 o 
 -11  14  10      254.10      242.35     92.32 o 
 -10  14  10       13.29       65.63     56.67 o 
  -9  14  10        4.07       64.02     37.82 o 
  -8  14  10        0.38        3.18     53.47 o 
  -7  14  10       55.20       26.02     35.52 o 
  -6  14  10        0.63      -25.76     51.35 o 
  -5  14  10        4.53       38.62     48.61 o 
  -4  14  10      540.78      567.83    196.93 o 
  -3  14  10       34.45       64.28     54.25 o 
  -2  14  10      625.99      499.86    102.15 o 
  -1  14  10      200.56       66.28     46.74 o 
   0  14  10       25.44      -14.79     45.64 o 
   1  14  10      711.54      613.69     95.53 o 
   2  14  10       71.69       90.33     55.99 o 
   3  14  10     1266.62     1203.76    155.07 o 
   4  14  10      444.23      386.75    120.99 o 
 -10  15  10       45.12      191.91     76.75 o 
  -9  15  10        4.94       -7.90     63.34 o 
  -8  15  10       98.82      108.20     75.10 o 
  -7  15  10       14.92       10.07     42.69 o 
  -6  15  10      174.61      138.29     73.19 o 
  -5  15  10       99.64      122.56     45.17 o 
  -4  15  10        7.78        5.82     40.10 o 
  -3  15  10       28.33        7.16     63.99 o 
  -2  15  10       41.25       48.07     43.85 o 
  -1  15  10       11.95      -18.57     55.08 o 
   0  15  10       14.06       50.62     48.22 o 
   1  15  10       22.94       -6.33     67.14 o 
   2  15  10       12.81      186.83     97.92 o 
  -8  16  10        3.32       67.25     54.40 o 
  -7  16  10        0.20      -64.44     64.44 o 
  -6  16  10       13.64       44.67     38.61 o 
  -5  16  10        5.47       -0.39     53.15 o 
  -4  16  10        0.43       74.53     45.92 o 
  -3  16  10       41.81       92.41     48.00 o 
  -2  16  10        1.36      -45.46     45.46 o 
  -1  16  10        1.12       58.63     52.31 o 
   0  16  10      209.97      181.50     74.31 o 
   1  16  10       13.96       97.27     61.87 o 
  -5  17  10       12.31       28.40     56.56 o 
  -4  17  10       69.83      -24.85     99.53 o 
  -3  17  10        0.26       18.73     42.55 o 
  -2  17  10      182.56       90.04     69.04 o 
 -17   1  11        7.28       54.90     48.32 o 
 -16   1  11      295.94      385.96     99.22 o 
 -15   1  11       19.85      116.39     85.54 o 
 -14   1  11      879.20     1029.92    149.16 o 
 -13   1  11     2621.03     2718.88    224.45 o 
 -12   1  11      341.88      444.09     75.80 o 
 -11   1  11       16.87        5.20     50.67 o 
 -10   1  11     1184.30     1161.64    114.40 o 
  -9   1  11      122.88      115.31     43.64 o 
  -8   1  11     5628.30     5597.92    183.89 o 
  -7   1  11     7310.60     7130.17    175.42 o 
  -6   1  11      955.58      933.87     69.39 o 
  -5   1  11     2408.65     2535.39    179.61 o 
  -4   1  11      425.64      417.94     71.66 o 
  -3   1  11     2329.07     2599.51    162.91 o 
  -2   1  11     4283.83     4856.92    227.25 o 
  -1   1  11      915.91      965.20    104.21 o 
   0   1  11      594.37      588.31    105.92 o 
   1   1  11        5.26        8.80     71.55 o 
   2   1  11       14.24       17.34     66.86 o 
   3   1  11       42.43       20.85     82.21 o 
   4   1  11       21.25       61.25     71.15 o 
   5   1  11      102.08      211.55    100.14 o 
   6   1  11       23.87       90.36     89.27 o 
   7   1  11       69.65     -101.54    109.29 o 
   8   1  11      179.64      217.93    104.94 o 
 -17   2  11      498.94      717.09    130.64 o 
 -16   2  11      587.07      908.15    147.88 o 
 -15   2  11       68.17      126.72     58.18 o 
 -14   2  11      461.00      740.55    101.05 o 
 -13   2  11       24.46       11.58     40.74 o 
 -12   2  11     1109.96     1102.33    117.82 o 
 -11   2  11     1170.68     1370.97    125.03 o 
 -10   2  11      168.47      205.61     48.72 o 
  -9   2  11     1955.81     2008.44    111.22 o 
  -8   2  11      276.95      238.33     41.84 o 
  -7   2  11      895.91      848.83     56.13 o 
  -6   2  11      305.11      254.26     35.14 o 
  -5   2  11      530.58      538.28     77.37 o 
  -4   2  11     4327.27     4567.58    203.46 o 
  -3   2  11     2452.64     2562.33    137.46 o 
  -2   2  11      532.50      618.65     84.07 o 
  -1   2  11     1788.22     1880.51    145.19 o 
   0   2  11     2114.85     2262.59    198.07 o 
   1   2  11     4949.55     5212.56    293.84 o 
   2   2  11     1361.16     1534.47    192.15 o 
   3   2  11       49.76      -32.16     61.76 o 
   4   2  11       34.44        5.56     63.57 o 
   5   2  11       20.92       -9.44    110.66 o 
   6   2  11     1615.30     1971.29    251.05 o 
   7   2  11     1073.32     1323.29    215.18 o 
   8   2  11       24.58       19.32     68.48 o 
 -17   3  11       82.77      112.37     60.71 o 
 -16   3  11      226.63      335.32     88.75 o 
 -15   3  11      336.00      419.48     83.72 o 
 -14   3  11       44.66       92.59     49.64 o 
 -13   3  11       25.36       36.05     29.99 o 
 -12   3  11     2428.13     2238.56    166.67 o 
 -11   3  11      145.70      285.66     66.11 o 
 -10   3  11     4926.21     4900.22    238.35 o 
  -9   3  11     1209.64     1163.91     87.01 o 
  -8   3  11     1257.60     1277.16     94.38 o 
  -7   3  11     2390.17     2261.22    124.57 o 
  -6   3  11        0.28       -2.90     24.38 o 
  -5   3  11     2365.85     2377.66    141.68 o 
  -4   3  11     3522.52     3579.68    179.72 o 
  -3   3  11      272.10      215.42     46.24 o 
  -2   3  11      953.80      988.84     89.25 o 
  -1   3  11      196.64      187.59     51.16 o 
   0   3  11      361.02      496.11     80.96 o 
   1   3  11      236.98      270.18     57.11 o 
   2   3  11      358.49      381.29     72.71 o 
   3   3  11      339.29      316.93     92.41 o 
   4   3  11      325.98      296.55     93.68 o 
   5   3  11      461.63      357.48    134.94 o 
   6   3  11       14.63      -88.67     88.67 o 
   7   3  11      100.23      110.21     84.42 o 
   8   3  11       39.99      -64.24     81.26 o 
 -16   4  11       64.96      134.07     56.51 o 
 -15   4  11      736.92     1039.95    124.97 o 
 -14   4  11        2.60       -9.99     37.64 o 
 -13   4  11     1601.80     1508.36    139.17 o 
 -12   4  11     1509.88     1491.09    136.51 o 
 -11   4  11      104.45      137.22     56.36 o 
 -10   4  11      429.43      587.55     88.97 o 
  -9   4  11     2586.90     2613.48    137.34 o 
  -8   4  11        1.78        5.58     52.42 o 
  -7   4  11      693.78      649.83     66.29 o 
  -6   4  11       90.41       74.70     35.45 o 
  -5   4  11       10.53       45.92     20.45 o 
  -4   4  11      283.06      267.70     78.48 o 
  -3   4  11     2283.77     2284.68    150.86 o 
  -2   4  11      616.17      614.54     70.81 o 
  -1   4  11        7.54       34.34     33.03 o 
   0   4  11     2282.40     2645.95    177.92 o 
   1   4  11       45.67       67.67     40.90 o 
   2   4  11      184.75       84.44     39.13 o 
   3   4  11     2748.20     2614.49    184.12 o 
   4   4  11     1284.17     1547.22    207.17 o 
   5   4  11        7.50       27.08     68.96 o 
   6   4  11      238.14      314.30    112.50 o 
   7   4  11        3.76      -63.43     63.43 o 
   8   4  11      303.89      385.83    153.54 o 
 -16   5  11      530.06      661.94    103.11 o 
 -15   5  11       77.80      197.28     59.54 o 
 -14   5  11     1160.04     1011.39    117.77 o 
 -13   5  11     1041.04     1162.71    124.93 o 
 -12   5  11      143.96      121.03     45.37 o 
 -11   5  11      281.20      228.25     57.71 o 
 -10   5  11      275.11      325.31     48.51 o 
  -9   5  11     1633.09     1595.36    109.02 o 
  -8   5  11      238.35      189.84     35.63 o 
  -7   5  11      368.29      338.37     56.36 o 
  -6   5  11      362.28      277.22     52.75 o 
  -5   5  11      287.77      325.62     44.60 o 
  -4   5  11      471.42      422.92     63.73 o 
  -3   5  11      441.96      363.96     53.93 o 
  -2   5  11      111.69      143.41     45.65 o 
  -1   5  11      415.21      451.08     64.34 o 
   0   5  11      228.85      260.72     51.71 o 
   1   5  11      635.75      649.51     88.43 o 
   2   5  11        3.09        9.51     33.72 o 
   3   5  11       22.29      -13.97     45.24 o 
   4   5  11       33.92      -70.58     70.58 o 
   5   5  11      292.59      274.36    106.86 o 
   6   5  11       64.27       70.21     94.10 o 
   7   5  11        4.94      102.55    276.97 o 
   8   5  11       66.27       57.58     81.58 o 
 -16   6  11        7.19      -42.60     42.60 o 
 -15   6  11       13.64       18.76     36.66 o 
 -14   6  11       84.47      117.04     47.47 o 
 -13   6  11       17.07       -0.03     56.30 o 
 -12   6  11        0.14      -17.45     27.83 o 
 -11   6  11      493.28      457.02     74.46 o 
 -10   6  11      233.83      153.72     40.76 o 
  -9   6  11      155.60      160.75     40.91 o 
  -8   6  11      640.44      501.14     72.25 o 
  -7   6  11       29.62       -4.47     42.18 o 
  -6   6  11       22.66       35.89     29.40 o 
  -5   6  11      657.47      761.88     67.82 o 
  -4   6  11       31.08        8.98     21.69 o 
  -3   6  11      883.37     1011.94    102.40 o 
  -2   6  11      810.55      922.41    103.46 o 
  -1   6  11       45.65       56.23     31.02 o 
   0   6  11     1244.60     1233.32    117.25 o 
   1   6  11      257.12      237.47     49.93 o 
   2   6  11       12.11        8.53     29.18 o 
   3   6  11      441.76      423.58     80.20 o 
   4   6  11      225.53       46.49    191.67 o 
   5   6  11        6.10       34.79    125.22 o 
   6   6  11      310.11      253.42    106.99 o 
   7   6  11        0.48       30.60     68.59 o 
 -16   7  11        3.84      -29.57     50.20 o 
 -15   7  11       17.08       41.36     38.09 o 
 -14   7  11      491.58      301.55    109.75 o 
 -13   7  11      265.65      250.65     58.77 o 
 -12   7  11       16.35       25.58     41.34 o 
 -11   7  11        1.09       31.18     37.40 o 
 -10   7  11      107.72       97.19     38.32 o 
  -9   7  11     1702.03     1718.91    117.46 o 
  -8   7  11      369.87      356.38     53.98 o 
  -7   7  11      561.41      459.26     76.03 o 
  -6   7  11      387.76      294.77     58.01 o 
  -5   7  11      126.41      150.47     33.45 o 
  -4   7  11     1016.07     1001.59     82.33 o 
  -3   7  11      948.16     1031.06    105.68 o 
  -2   7  11       58.73       75.29     44.24 o 
  -1   7  11      142.74      131.78     39.93 o 
   0   7  11      619.90      725.10    100.72 o 
   1   7  11      135.99      209.51     50.03 o 
   2   7  11        3.15      -20.96     37.24 o 
   3   7  11      577.18      615.83     84.13 o 
   4   7  11      121.73      222.98     70.63 o 
   5   7  11      885.83      956.74    141.69 o 
   6   7  11      218.42      466.24    141.72 o 
   7   7  11      187.37      204.19    102.46 o 
 -15   8  11      281.57      331.94     73.02 o 
 -14   8  11       64.09      117.30     57.19 o 
 -13   8  11      845.18      789.54    141.04 o 
 -12   8  11      379.18      509.73     82.84 o 
 -11   8  11       12.97       68.95     37.61 o 
 -10   8  11      189.02      244.17     48.26 o 
  -9   8  11     1124.79     1169.16     98.38 o 
  -8   8  11       19.63       79.08     45.05 o 
  -7   8  11       49.27       86.67     33.20 o 
  -6   8  11     1660.30     1540.08    173.08 o 
  -5   8  11      129.52      121.40     56.11 o 
  -4   8  11      789.55      772.59     88.46 o 
  -3   8  11      128.04      200.91     57.14 o 
  -2   8  11      806.96      896.47    107.13 o 
  -1   8  11       15.89       34.26     31.48 o 
   0   8  11      140.29      143.50     42.75 o 
   1   8  11       87.75        9.28     80.21 o 
   2   8  11        5.28        8.50     40.46 o 
   3   8  11      831.56      778.13     94.33 o 
   4   8  11      248.10      162.35     71.05 o 
   5   8  11      217.28      291.48     87.38 o 
   6   8  11      319.95      174.50     76.15 o 
   7   8  11       71.29       20.10     69.79 o 
 -15   9  11        1.46       29.74    133.68 o 
 -14   9  11       33.77       71.62     53.47 o 
 -13   9  11      319.15      353.66    120.17 o 
 -12   9  11      294.26      368.20    113.83 o 
 -11   9  11       90.03       96.01     93.32 o 
 -10   9  11      344.97      319.66     74.88 o 
  -9   9  11        0.52      -39.20     39.20 o 
  -8   9  11      951.35     1008.61    117.43 o 
  -7   9  11      306.88      384.97     97.86 o 
  -6   9  11      144.46       51.17     42.87 o 
  -5   9  11       11.45       18.72     48.28 o 
  -4   9  11       76.25       51.67     47.11 o 
  -3   9  11      115.21       93.45     70.74 o 
  -2   9  11     2125.49     2035.50    160.99 o 
  -1   9  11      110.83      156.90     56.28 o 
   0   9  11      172.52      107.57     45.63 o 
   1   9  11       23.43       33.02     38.65 o 
   2   9  11       20.11      -37.61     56.61 o 
   3   9  11      205.50      165.52     41.10 o 
   4   9  11      135.24      -44.04     69.63 o 
   5   9  11      245.03      109.81     65.53 o 
   6   9  11       50.72      -21.93     96.13 o 
 -14  10  11      146.46       78.20     50.76 o 
 -13  10  11       38.76       27.94     66.54 o 
 -12  10  11      291.86      222.61     77.41 o 
 -11  10  11      510.70      638.76    134.89 o 
 -10  10  11        4.39      -13.57     29.73 o 
  -9  10  11      664.47      722.53    106.58 o 
  -8  10  11      424.82      357.21     67.88 o 
  -7  10  11      215.33      199.98     85.89 o 
  -6  10  11     1255.26     1222.13    162.85 o 
  -5  10  11      483.91      347.56     85.14 o 
  -4  10  11      801.65      863.79    142.76 o 
  -3  10  11      917.05     1084.34    163.95 o 
  -2  10  11       86.29        5.24     52.73 o 
  -1  10  11      302.32      216.32     98.80 o 
   0  10  11        7.91       10.10     42.96 o 
   1  10  11     1569.82     1420.18    149.17 o 
   2  10  11      168.39      141.05     48.02 o 
   3  10  11      135.91       74.07     45.40 o 
   4  10  11        0.02      -25.08     76.01 o 
   5  10  11      304.56      396.81    102.91 o 
   6  10  11      201.52      138.34     73.24 o 
 -13  11  11      202.85      168.84     74.03 o 
 -12  11  11      521.03      571.17    120.64 o 
 -11  11  11        1.17      105.17    131.01 o 
 -10  11  11      668.25      666.90    100.91 o 
  -9  11  11       11.87       -2.59     36.78 o 
  -8  11  11      134.61       42.58     42.01 o 
  -7  11  11      249.87      264.79     67.12 o 
  -6  11  11       82.74       90.63     42.79 o 
  -5  11  11     1023.97      970.16    143.23 o 
  -4  11  11        8.72      -23.16     64.80 o 
  -3  11  11      580.54      774.13    142.75 o 
  -2  11  11      288.35      252.26     80.31 o 
  -1  11  11        3.27       38.37     34.72 o 
   0  11  11     1174.95     1504.12    159.99 o 
   1  11  11      109.04      141.35     54.17 o 
   2  11  11       12.68        8.37     60.12 o 
   3  11  11      672.48      544.90     97.67 o 
   4  11  11        1.26        5.71     54.05 o 
   5  11  11       75.77      101.42     69.43 o 
 -13  12  11       48.97       65.86     52.52 o 
 -12  12  11        0.59       86.86     71.95 o 
 -11  12  11        7.09      122.32    141.38 o 
 -10  12  11       30.88       16.53     40.33 o 
  -9  12  11       57.54       30.54     59.96 o 
  -8  12  11       83.80       75.83     46.21 o 
  -7  12  11      459.97      394.85     84.84 o 
  -6  12  11      306.68      269.91     78.19 o 
  -5  12  11     1002.87      802.64    134.41 o 
  -4  12  11        8.45        7.23     40.51 o 
  -3  12  11       73.39       68.90     47.49 o 
  -2  12  11       20.07      -25.98     50.85 o 
  -1  12  11       59.14      -11.83     48.21 o 
   0  12  11      613.34      576.93    101.95 o 
   1  12  11      149.01      154.20     63.24 o 
   2  12  11       14.11      -72.69     96.33 o 
   3  12  11       70.57      -14.45     44.96 o 
   4  12  11       44.07      -85.52    220.17 o 
 -12  13  11      141.25      243.99     84.01 o 
 -11  13  11      461.82      489.68    125.38 o 
 -10  13  11      283.77      335.34     88.74 o 
  -9  13  11      149.96      114.10     55.58 o 
  -8  13  11     1601.97     1808.63    174.01 o 
  -7  13  11      307.79      377.75     77.90 o 
  -6  13  11      157.44      147.58     61.59 o 
  -5  13  11       88.42       66.93     75.87 o 
  -4  13  11       56.52       -3.38     67.57 o 
  -3  13  11      312.69      160.60     65.74 o 
  -2  13  11      494.54      390.60    115.10 o 
  -1  13  11      171.09      126.93    132.06 o 
   0  13  11       52.20       45.40     45.20 o 
   1  13  11      196.66      140.79     47.07 o 
   2  13  11      306.55      230.69     70.50 o 
   3  13  11       78.47       90.95     82.59 o 
 -10  14  11        6.60       17.28     38.22 o 
  -9  14  11      353.43      467.99     91.35 o 
  -8  14  11       24.63       62.48     49.15 o 
  -7  14  11        6.83       -3.18     86.98 o 
  -6  14  11      569.69      582.68    102.11 o 
  -5  14  11       40.48       35.22     52.64 o 
  -4  14  11      701.07      541.02    156.57 o 
  -3  14  11        6.53       53.39    123.62 o 
  -2  14  11      104.07      141.99     62.04 o 
  -1  14  11      421.86      462.83    121.58 o 
   0  14  11       51.88      -10.78    150.19 o 
   1  14  11      434.65      419.71    119.47 o 
   2  14  11       19.34        1.30    108.95 o 
  -9  15  11       80.72       41.83     44.58 o 
  -8  15  11       13.60       66.37     43.64 o 
  -7  15  11       97.75       28.75     42.81 o 
  -6  15  11       67.66      -14.36     62.73 o 
  -5  15  11      463.81      416.31     96.19 o 
  -4  15  11       81.53       29.24     53.66 o 
  -3  15  11       93.66      -32.09     98.29 o 
  -2  15  11      142.21       51.52     45.38 o 
  -1  15  11       56.13       38.80     79.84 o 
   0  15  11      238.58      152.43     91.82 o 
  -6  16  11        1.41       42.15     45.64 o 
  -5  16  11      248.20      168.00    102.65 o 
  -4  16  11       34.76      -58.51     58.51 o 
  -3  16  11        0.95       50.12     61.32 o 
 -16   0  12        9.38       46.83     80.83 o 
 -15   0  12        2.50      -57.83     57.83 o 
 -14   0  12      263.06       88.08     54.54 o 
 -13   0  12       13.45      -82.63     82.63 o 
 -12   0  12      361.19      372.68    108.96 o 
 -11   0  12      511.17      391.45    119.32 o 
 -10   0  12      244.58      353.56    125.41 o 
  -9   0  12      362.72      346.65    111.11 o 
  -8   0  12        9.64      -85.64     85.64 o 
  -7   0  12      871.03      890.67     96.07 o 
  -6   0  12      252.66      251.26     74.22 o 
  -5   0  12     1025.41     1059.55    147.17 o 
  -4   0  12       72.56      108.12     74.73 o 
  -3   0  12     1597.41     1711.33    241.02 o 
  -2   0  12     1619.46     1535.54    240.50 o 
  -1   0  12      957.37     1097.69    206.00 o 
   0   0  12       38.00      -76.10     89.18 o 
   1   0  12      684.49      701.57    188.46 o 
   2   0  12     1696.78     1668.14    297.57 o 
   3   0  12      105.74      235.31    134.00 o 
   4   0  12        7.50       15.60     83.76 o 
   5   0  12       16.67      106.74    128.07 o 
   6   0  12      289.79      283.97    164.69 o 
   7   0  12       34.76     -109.79    142.61 o 
 -16   1  12      298.99      291.41     94.95 o 
 -15   1  12      114.28      135.02    124.13 o 
 -14   1  12        0.78       30.24     42.19 o 
 -13   1  12      622.08      568.23    105.92 o 
 -12   1  12       84.22       84.72     36.04 o 
 -11   1  12      550.91      525.43     97.73 o 
 -10   1  12      308.12      377.49     77.53 o 
  -9   1  12       23.01      106.47     45.11 o 
  -8   1  12      145.34      180.63     45.20 o 
  -7   1  12      147.77      123.96     28.30 o 
  -6   1  12       13.12       23.20     19.67 o 
  -5   1  12       25.39       -0.81     36.08 o 
  -4   1  12      155.09      191.37     50.05 o 
  -3   1  12      562.18      704.97     90.13 o 
  -2   1  12       52.60       15.30     47.03 o 
  -1   1  12      211.44      272.27     85.26 o 
   0   1  12     2198.32     2339.41    227.42 o 
   1   1  12        1.62      -78.13     88.31 o 
   2   1  12      712.38      807.32    170.66 o 
   3   1  12      133.16      158.43     79.77 o 
   4   1  12      203.35      302.27    109.74 o 
   5   1  12      832.68     1085.87    196.72 o 
   6   1  12       98.37      102.12     81.71 o 
   7   1  12        9.64      111.92    163.22 o 
 -16   2  12      172.11      179.64     72.71 o 
 -15   2  12       65.39       70.06     54.53 o 
 -14   2  12      341.22      438.40     80.57 o 
 -13   2  12      215.11      242.90     57.83 o 
 -12   2  12      407.89      365.39     71.38 o 
 -11   2  12     1183.03     1150.45    121.88 o 
 -10   2  12      320.36      371.88     72.12 o 
  -9   2  12        4.05      103.84     62.17 o 
  -8   2  12      275.91      262.37     50.13 o 
  -7   2  12       46.04       60.81     32.27 o 
  -6   2  12     1695.14     1815.13    104.62 o 
  -5   2  12     1623.68     1737.69    163.53 o 
  -4   2  12      331.99      415.82     67.71 o 
  -3   2  12      172.33      211.82     47.58 o 
  -2   2  12      116.19      135.53     49.56 o 
  -1   2  12      890.19      989.21    110.78 o 
   0   2  12      637.67      751.28    101.87 o 
   1   2  12      916.90      876.29    145.57 o 
   2   2  12       25.85       57.94     68.55 o 
   3   2  12        5.50       29.30    134.19 o 
   4   2  12      216.49      287.66    109.92 o 
   5   2  12       91.64      148.56     65.15 o 
   6   2  12      199.84      243.85     95.23 o 
   7   2  12       32.65       37.51    100.72 o 
 -16   3  12       51.55      104.73     44.67 o 
 -15   3  12     1159.34     1114.33    128.12 o 
 -14   3  12      532.63      670.73     98.42 o 
 -13   3  12      134.61       65.46     44.72 o 
 -12   3  12       52.74        3.99     54.48 o 
 -11   3  12      146.31      102.94     41.22 o 
 -10   3  12       78.54       77.11     50.58 o 
  -9   3  12     5084.92     5269.28    252.49 o 
  -8   3  12      226.40      187.95     36.19 o 
  -7   3  12       19.93       20.47     25.80 o 
  -6   3  12      660.35      771.35     90.12 o 
  -5   3  12       13.63       35.13     31.73 o 
  -4   3  12     1713.02     1909.96    139.15 o 
  -3   3  12     2021.61     2042.08    149.25 o 
  -2   3  12       38.15       19.12     27.66 o 
  -1   3  12     1685.71     1773.07    151.34 o 
   0   3  12     1376.87     1356.57    134.46 o 
   1   3  12       27.40      142.00     52.77 o 
   2   3  12      194.90       74.97     55.75 o 
   3   3  12        5.63      127.86     70.31 o 
   4   3  12      162.75      100.07    101.10 o 
   5   3  12      504.96      419.86    195.33 o 
   6   3  12      306.51      110.74     69.69 o 
   7   3  12       93.47      165.85    201.80 o 
 -16   4  12       13.87       55.82     38.26 o 
 -15   4  12       62.29      192.94     65.72 o 
 -14   4  12       26.40       53.27     44.65 o 
 -13   4  12        2.94       40.34     65.18 o 
 -12   4  12       20.48       14.56     34.61 o 
 -11   4  12      238.95      311.03     71.12 o 
 -10   4  12     1261.41     1322.45    126.02 o 
  -9   4  12       45.50       22.99     33.98 o 
  -8   4  12      222.61      176.14     47.17 o 
  -7   4  12      694.11      674.16     80.33 o 
  -6   4  12       21.40        0.57     27.66 o 
  -5   4  12       69.81       30.12     28.51 o 
  -4   4  12      223.42      171.03     43.87 o 
  -3   4  12       18.08       39.34     31.67 o 
  -2   4  12     1051.14     1037.74     98.39 o 
  -1   4  12      145.49       75.88     35.73 o 
   0   4  12        0.23      -21.24     31.84 o 
   1   4  12       49.80       29.56     38.82 o 
   2   4  12       67.93      152.83     55.33 o 
   3   4  12      129.73      197.80     59.48 o 
   4   4  12       45.52        9.01     89.78 o 
   5   4  12        6.43      165.10     92.80 o 
   6   4  12       37.87      -30.65    212.43 o 
   7   4  12       25.23      -29.47     67.95 o 
 -16   5  12      150.48      128.83     47.68 o 
 -15   5  12      617.98      810.23    111.02 o 
 -14   5  12      372.29      509.87     86.21 o 
 -13   5  12      101.73       54.64     66.41 o 
 -12   5  12      281.28      143.28     45.32 o 
 -11   5  12       25.90       98.72     48.58 o 
 -10   5  12       12.22      -18.46     34.18 o 
  -9   5  12     1204.73     1212.62     99.02 o 
  -8   5  12      569.11      539.40     67.48 o 
  -7   5  12      104.02       67.70     36.05 o 
  -6   5  12       19.00       -9.00     36.48 o 
  -5   5  12      494.28      479.31     59.25 o 
  -4   5  12       28.02       37.14     33.78 o 
  -3   5  12      562.12      521.45     81.53 o 
  -2   5  12       17.58      -33.44     33.44 o 
  -1   5  12       83.72       71.57     45.77 o 
   0   5  12       45.33      126.03     46.15 o 
   1   5  12      215.07      267.58     59.71 o 
   2   5  12      332.91      327.05     73.98 o 
   3   5  12      908.17      901.66    116.37 o 
   4   5  12       25.37      103.76     77.83 o 
   5   5  12        1.60       25.43     88.59 o 
   6   5  12        6.72       51.35     60.70 o 
 -15   6  12      209.62      358.92     80.17 o 
 -14   6  12      479.17      497.62     90.75 o 
 -13   6  12      987.12     1192.56    128.28 o 
 -12   6  12       58.58       62.56     46.82 o 
 -11   6  12     2242.72     2233.68    170.49 o 
 -10   6  12     1966.65     2102.40    162.21 o 
  -9   6  12      220.21      168.74     34.04 o 
  -8   6  12     2916.62     2889.54    153.14 o 
  -7   6  12      293.29      269.00     54.10 o 
  -6   6  12     4013.63     4174.47    208.36 o 
  -5   6  12     7191.00     7218.88    235.62 o 
  -4   6  12      202.35      129.64     50.68 o 
  -3   6  12      980.87     1085.05    113.52 o 
  -2   6  12      152.35       93.18     40.21 o 
  -1   6  12       17.09       37.76     35.51 o 
   0   6  12     2138.61     2243.01    154.80 o 
   1   6  12     2432.17     2500.45    165.43 o 
   2   6  12        5.50        5.92     33.83 o 
   3   6  12       39.17       84.81     38.90 o 
   4   6  12       40.03       82.30    115.45 o 
   5   6  12       55.63      -82.54    151.81 o 
   6   6  12      698.73      759.65    177.15 o 
 -15   7  12       44.33       14.62     46.44 o 
 -14   7  12      572.17      646.70     98.45 o 
 -13   7  12       33.30        5.13     72.39 o 
 -12   7  12      289.20      484.99     87.76 o 
 -11   7  12     1543.19     1646.56    146.46 o 
 -10   7  12      129.75      102.24     32.40 o 
  -9   7  12     1956.05     1952.48    129.01 o 
  -8   7  12        3.79       -9.21     27.62 o 
  -7   7  12      903.72      918.53     96.08 o 
  -6   7  12      363.97      434.10     72.58 o 
  -5   7  12        0.08       38.68     34.73 o 
  -4   7  12      433.57      536.43     82.92 o 
  -3   7  12       28.38       29.61     37.22 o 
  -2   7  12     1296.95     1287.70    130.84 o 
  -1   7  12       54.17       93.36     47.07 o 
   0   7  12       61.71      -34.21     49.92 o 
   1   7  12       20.10      103.20     54.73 o 
   2   7  12       11.31       64.14     35.49 o 
   3   7  12       78.96      194.62     69.11 o 
   4   7  12       18.96       34.27     96.51 o 
   5   7  12       53.68      -22.94     60.71 o 
   6   7  12      225.54      226.68    134.12 o 
 -14   8  12      183.07      162.00     69.75 o 
 -13   8  12        8.99      115.78     59.77 o 
 -12   8  12       27.93       63.69    203.21 o 
 -11   8  12      234.31      349.67    107.11 o 
 -10   8  12       14.03       27.59     34.01 o 
  -9   8  12       83.50       23.01     39.83 o 
  -8   8  12       96.57       85.70     59.21 o 
  -7   8  12      135.66       71.63     94.72 o 
  -6   8  12      396.53      398.11     97.65 o 
  -5   8  12        5.34        5.47     41.16 o 
  -4   8  12      537.82      604.88     87.13 o 
  -3   8  12      240.90      270.13     63.81 o 
  -2   8  12      338.97      371.17     76.24 o 
  -1   8  12       35.65       51.12     53.24 o 
   0   8  12       27.89       70.69     49.32 o 
   1   8  12     1112.37     1016.27    126.26 o 
   2   8  12      372.47      505.69     83.88 o 
   3   8  12      268.15      357.22     82.54 o 
   4   8  12       13.26      -36.22     51.29 o 
   5   8  12      186.25       96.31     83.99 o 
 -14   9  12      152.52      268.44     92.08 o 
 -13   9  12        9.59       24.49     59.32 o 
 -12   9  12       49.03       99.68     92.60 o 
 -11   9  12       35.41      -67.98     67.98 o 
 -10   9  12      234.22      293.11     69.59 o 
  -9   9  12      808.50      783.54    108.56 o 
  -8   9  12        5.83        7.90     56.89 o 
  -7   9  12        1.49       13.83     53.54 o 
  -6   9  12       53.24       57.12    146.04 o 
  -5   9  12       20.80        2.30     91.60 o 
  -4   9  12        0.93       30.97     52.42 o 
  -3   9  12       11.84      116.50     46.38 o 
  -2   9  12      259.63      340.88     84.72 o 
  -1   9  12        0.29       13.58     38.97 o 
   0   9  12       79.31      109.67     57.44 o 
   1   9  12        2.09      -19.69     47.35 o 
   2   9  12       14.62      -42.42     42.42 o 
   3   9  12      178.43       50.64     70.67 o 
   4   9  12      189.47      155.52     63.16 o 
   5   9  12      284.84      167.74     78.25 o 
 -13  10  12      159.72      119.05     65.26 o 
 -12  10  12       26.34       19.94     62.29 o 
 -11  10  12      408.97      504.12    118.19 o 
 -10  10  12      249.10      224.32     75.05 o 
  -9  10  12      270.23      227.00     57.35 o 
  -8  10  12      497.35      571.12     90.51 o 
  -7  10  12      516.60      690.68    131.59 o 
  -6  10  12      868.39      752.92    139.00 o 
  -5  10  12      407.11      306.05     88.38 o 
  -4  10  12       16.19      -14.68     53.48 o 
  -3  10  12      540.56      590.97    126.83 o 
  -2  10  12      266.41      226.56     83.99 o 
  -1  10  12      165.62      179.05     58.10 o 
   0  10  12      152.30      191.93     61.08 o 
   1  10  12       20.88       95.41     73.08 o 
   2  10  12        0.56      -10.09     37.57 o 
   3  10  12      161.18      143.08     76.60 o 
   4  10  12      162.18      167.11     67.22 o 
 -13  11  12       27.67       21.59     52.75 o 
 -12  11  12      147.91      296.32    104.90 o 
 -11  11  12       17.84       50.28    119.37 o 
 -10  11  12      175.96      108.18     48.37 o 
  -9  11  12        9.32      -55.92     55.92 o 
  -8  11  12       57.15       13.83     51.20 o 
  -7  11  12      376.72      402.69    111.79 o 
  -6  11  12       20.87       46.20     64.29 o 
  -5  11  12       21.13      -14.22     44.05 o 
  -4  11  12       52.92       79.15     58.51 o 
  -3  11  12      333.53      375.31    112.12 o 
  -2  11  12        1.69      -42.35    139.88 o 
  -1  11  12      208.49      353.55    191.29 o 
   0  11  12      108.68      225.64     70.48 o 
   1  11  12        9.56        1.60     43.86 o 
   2  11  12       10.30      -41.00     66.93 o 
   3  11  12      168.21      137.20    123.41 o 
 -12  12  12       13.66      254.42    100.40 o 
 -11  12  12       36.52        7.86     64.04 o 
 -10  12  12       49.93       10.89     33.34 o 
  -9  12  12       67.64       98.28     51.41 o 
  -8  12  12      130.03       45.52     80.68 o 
  -7  12  12       76.67      -49.70     72.89 o 
  -6  12  12       41.19       42.90     47.47 o 
  -5  12  12       19.18       29.42     95.23 o 
  -4  12  12      392.63      411.44    108.19 o 
  -3  12  12      131.72       -7.27     50.13 o 
  -2  12  12       61.07       14.01     53.85 o 
  -1  12  12        4.70       79.57     58.78 o 
   0  12  12       61.71       24.39     88.89 o 
   1  12  12        8.95       14.36     56.60 o 
   2  12  12      433.52      213.16     72.59 o 
 -10  13  12        0.36      -55.12     73.00 o 
  -9  13  12      100.96      126.08     72.89 o 
  -8  13  12        8.62       10.05     62.18 o 
  -7  13  12        7.86      -40.86     43.60 o 
  -6  13  12       76.59      102.51     75.82 o 
  -5  13  12       14.34      -41.85     65.93 o 
  -4  13  12       18.52      -23.87     98.66 o 
  -3  13  12        0.40       -4.47     54.82 o 
  -2  13  12       39.63       32.29     59.48 o 
  -1  13  12       76.62       68.01     49.10 o 
   0  13  12       75.64      133.80     78.56 o 
   1  13  12       14.11       24.99     54.54 o 
  -9  14  12        3.72       -1.90     53.02 o 
  -8  14  12       11.01      -28.99     55.84 o 
  -7  14  12       22.73      142.04     59.14 o 
  -6  14  12      118.51       96.26    114.02 o 
  -5  14  12        4.18       37.84    107.67 o 
  -4  14  12      146.27      148.99     86.87 o 
  -3  14  12        1.42       -6.73     52.06 o 
  -2  14  12       56.01      127.92     74.75 o 
  -1  14  12       67.81      -43.21     67.22 o 
   0  14  12       65.40       98.31     71.41 o 
  -6  15  12      406.40      531.20    137.06 o 
  -5  15  12        0.60       39.84     76.41 o 
  -4  15  12      229.78       96.70     70.09 o 
  -3  15  12      210.39      170.73     93.41 o 
 -16   1  13      508.25      571.82    118.14 o 
 -15   1  13      286.91      383.02     99.28 o 
 -14   1  13      100.49       96.17     63.40 o 
 -13   1  13      286.34      260.15    152.03 o 
 -12   1  13      205.44      130.73     60.36 o 
 -11   1  13     3294.70     3573.42    219.85 o 
 -10   1  13      317.36      233.31     61.73 o 
  -9   1  13      115.33      132.91     45.80 o 
  -8   1  13      982.85     1023.52    114.58 o 
  -7   1  13      424.44      328.00     80.41 o 
  -6   1  13     2094.84     2290.32    140.57 o 
  -5   1  13      901.19     1011.14     99.12 o 
  -4   1  13      293.86      438.59     71.38 o 
  -3   1  13      743.06      866.70    130.35 o 
  -2   1  13      260.64      232.72     72.71 o 
  -1   1  13       99.13       47.64     43.38 o 
   0   1  13      605.06      694.57    128.06 o 
   1   1  13      274.45      236.14    136.51 o 
   2   1  13      488.66      545.52    124.53 o 
   3   1  13     1229.45     1212.53    197.76 o 
   4   1  13       39.62       86.96    147.21 o 
   5   1  13       76.16       62.49    149.99 o 
   6   1  13       12.98      100.29    166.53 o 
 -16   2  13       97.79       58.12    111.85 o 
 -15   2  13      781.02     1044.31    154.95 o 
 -14   2  13      753.58      832.23    130.62 o 
 -13   2  13      162.08      207.38     62.91 o 
 -12   2  13     3640.53     4055.20    239.13 o 
 -11   2  13      326.01      337.17     73.84 o 
 -10   2  13      252.88      259.71     63.65 o 
  -9   2  13      334.79      420.82     75.43 o 
  -8   2  13        1.39      -24.30     38.40 o 
  -7   2  13     1483.09     1515.17    109.89 o 
  -6   2  13     1003.31      862.87     93.66 o 
  -5   2  13      136.53      195.21     67.24 o 
  -4   2  13      101.33       53.14     36.89 o 
  -3   2  13       41.65       74.62     37.01 o 
  -2   2  13      309.76      466.78     81.13 o 
  -1   2  13        4.21       15.35     60.47 o 
   0   2  13      495.34      413.23     96.50 o 
   1   2  13        5.49      -66.35     66.35 o 
   2   2  13       15.43       11.73     92.00 o 
   3   2  13      875.65     1083.53    188.22 o 
   4   2  13        5.07      -59.41    175.88 o 
   5   2  13       92.74       13.80    103.13 o 
 -15   3  13        6.43      123.74     74.54 o 
 -14   3  13       59.86       56.06     43.28 o 
 -13   3  13       14.95       98.25     54.88 o 
 -12   3  13        1.43       30.46     43.13 o 
 -11   3  13       20.78       35.68     43.51 o 
 -10   3  13       17.30       26.22     45.53 o 
  -9   3  13      881.30      827.44    107.97 o 
  -8   3  13     1122.61     1059.31    165.23 o 
  -7   3  13      542.72      535.92     72.23 o 
  -6   3  13     1280.50     1315.05    119.33 o 
  -5   3  13        7.27       -9.04     26.32 o 
  -4   3  13      918.60      943.87    104.38 o 
  -3   3  13      631.06      560.20     82.03 o 
  -2   3  13       52.25       70.13     41.79 o 
  -1   3  13     2152.12     2343.91    182.48 o 
   0   3  13       27.06       21.63     56.56 o 
   1   3  13        7.91       47.52     65.01 o 
   2   3  13      270.59      205.54     81.05 o 
   3   3  13        0.71       55.24     71.58 o 
   4   3  13        1.54      -55.22    115.08 o 
   5   3  13       15.96       13.36     67.26 o 
 -15   4  13        7.23       30.68     44.38 o 
 -14   4  13        2.07       86.53     61.04 o 
 -13   4  13       35.22       47.45     43.50 o 
 -12   4  13      608.35      627.24     95.60 o 
 -11   4  13       80.97       59.95     36.23 o 
 -10   4  13        9.29        8.72     32.65 o 
  -9   4  13       64.79       58.30     52.52 o 
  -8   4  13      126.36       79.10     79.22 o 
  -7   4  13      561.69      609.32     80.53 o 
  -6   4  13      370.73      325.76     71.92 o 
  -5   4  13      562.97      607.52     84.19 o 
  -4   4  13       61.34       66.74     36.34 o 
  -3   4  13       54.97       65.55     38.30 o 
  -2   4  13      634.11      660.15     95.03 o 
  -1   4  13      501.05      506.19     72.60 o 
   0   4  13      548.91      671.01     88.35 o 
   1   4  13       13.68       53.53     45.10 o 
   2   4  13      185.01      239.32     89.80 o 
   3   4  13        1.61       35.35     77.36 o 
   4   4  13      156.87      213.45    101.76 o 
   5   4  13      468.44      328.41    118.94 o 
 -15   5  13       70.37       96.56     49.99 o 
 -14   5  13       25.36        0.90     70.31 o 
 -13   5  13       84.55       18.99     41.00 o 
 -12   5  13       50.48       54.84     43.26 o 
 -11   5  13      408.04      458.79     82.83 o 
 -10   5  13      275.45      249.34     58.23 o 
  -9   5  13       35.75        0.26     43.99 o 
  -8   5  13      245.14      272.21     50.56 o 
  -7   5  13       28.36       -0.36     29.96 o 
  -6   5  13       62.85       48.26     42.40 o 
  -5   5  13      225.82      162.46     38.16 o 
  -4   5  13        9.26      -24.19     32.21 o 
  -3   5  13      286.19      344.04     73.92 o 
  -2   5  13      356.34      372.93     68.91 o 
  -1   5  13      359.82      323.97     64.96 o 
   0   5  13        8.29       64.71     36.36 o 
   1   5  13       99.69      117.30     54.58 o 
   2   5  13       34.15       86.41     50.14 o 
   3   5  13      240.47      365.77    118.30 o 
   4   5  13      357.95      209.75     81.79 o 
   5   5  13       34.92      187.53     94.93 o 
 -15   6  13        0.72       74.32     44.04 o 
 -14   6  13        2.18       -5.92     59.00 o 
 -13   6  13       39.35       -7.80     33.48 o 
 -12   6  13      320.32      381.31     80.59 o 
 -11   6  13       13.77       43.79     49.06 o 
 -10   6  13        5.02        1.37     48.79 o 
  -9   6  13      326.61      307.61     65.18 o 
  -8   6  13       39.09       19.12     29.82 o 
  -7   6  13       27.94       30.37     36.55 o 
  -6   6  13      150.26      185.38     48.00 o 
  -5   6  13        2.67        6.98     26.87 o 
  -4   6  13        0.38       15.14     30.46 o 
  -3   6  13      240.10      209.07     53.74 o 
  -2   6  13       93.62       -4.89     57.64 o 
  -1   6  13      188.97      283.49     69.63 o 
   0   6  13        2.23      -25.10     38.91 o 
   1   6  13        1.01       29.95     39.07 o 
   2   6  13       31.62        4.51     36.14 o 
   3   6  13       15.39       82.27     57.82 o 
   4   6  13       31.93      -33.10     56.35 o 
   5   6  13      120.08      138.89     75.99 o 
 -14   7  13       53.83       37.03     67.80 o 
 -13   7  13      491.40      806.70    145.63 o 
 -12   7  13       26.42      -17.74     46.51 o 
 -11   7  13      320.02      244.91     84.71 o 
 -10   7  13      764.67      623.73    121.47 o 
  -9   7  13      648.97      557.45    117.18 o 
  -8   7  13       16.97       13.89     49.68 o 
  -7   7  13      696.63      780.39    124.56 o 
  -6   7  13      406.43      293.11     77.99 o 
  -5   7  13      638.21      588.71    111.91 o 
  -4   7  13      377.04      380.01     69.10 o 
  -3   7  13       47.45       62.70     41.81 o 
  -2   7  13      246.43      139.71     92.54 o 
  -1   7  13      456.17      479.50     86.65 o 
   0   7  13       10.94      -19.13     38.45 o 
   1   7  13       53.20      126.02     54.37 o 
   2   7  13      115.18       76.27     39.47 o 
   3   7  13       23.10       39.13    131.98 o 
   4   7  13       66.91       36.33     81.64 o 
 -14   8  13       18.52       54.66     53.83 o 
 -13   8  13       11.34       55.96     79.01 o 
 -12   8  13        2.15       13.50    124.37 o 
 -11   8  13      192.57      176.42     60.82 o 
 -10   8  13      112.57       30.82     68.12 o 
  -9   8  13      471.65      467.37     84.80 o 
  -8   8  13      332.47      187.92     66.78 o 
  -7   8  13      204.57      214.92     72.17 o 
  -6   8  13       40.88      -60.44     60.44 o 
  -5   8  13       35.63        0.50     44.97 o 
  -4   8  13      285.19      260.38     80.69 o 
  -3   8  13      373.26      381.08     73.11 o 
  -2   8  13     1028.16      812.21    141.00 o 
  -1   8  13      232.76      313.72     83.22 o 
   0   8  13      144.22       81.27     43.24 o 
   1   8  13      381.92      433.99     87.42 o 
   2   8  13       63.51       46.18     47.88 o 
   3   8  13       49.61      220.83     88.13 o 
   4   8  13      335.69      267.78     87.52 o 
 -13   9  13        4.59       -3.64    187.75 o 
 -12   9  13      358.36      276.60    137.85 o 
 -11   9  13       97.63       96.99     53.08 o 
 -10   9  13        7.94       -9.25    177.45 o 
  -9   9  13       38.32       -3.35     61.12 o 
  -8   9  13       10.80       35.27     81.21 o 
  -7   9  13       80.83       36.76     38.72 o 
  -6   9  13      236.92      106.99     55.29 o 
  -5   9  13        0.90       13.66     64.37 o 
  -4   9  13      176.18      193.54     70.94 o 
  -3   9  13      199.92      203.63     69.28 o 
  -2   9  13      247.71      264.05     94.72 o 
  -1   9  13      157.81       99.65     67.48 o 
   0   9  13        1.38       65.52     51.79 o 
   1   9  13      324.82      254.32     75.36 o 
   2   9  13      338.53      221.48     96.97 o 
   3   9  13       38.23       31.14     46.34 o 
 -12  10  13     1234.99     1439.48    206.38 o 
 -11  10  13      134.55       32.60    151.93 o 
 -10  10  13      345.41      288.27     87.94 o 
  -9  10  13      698.36      632.66    113.00 o 
  -8  10  13       19.02      -11.64     68.47 o 
  -7  10  13     2384.28     2379.88    245.58 o 
  -6  10  13     1145.37     1230.13    178.65 o 
  -5  10  13       78.86      202.28     90.43 o 
  -4  10  13      126.78      115.35     82.46 o 
  -3  10  13        1.75       20.71     48.82 o 
  -2  10  13      309.47      398.19    113.42 o 
  -1  10  13       98.69      232.67    102.27 o 
   0  10  13      317.06      292.82     77.43 o 
   1  10  13        1.65       45.25     44.19 o 
   2  10  13        0.81      -57.88    108.29 o 
 -11  11  13      405.57      394.17    115.65 o 
 -10  11  13      311.56      330.27    104.09 o 
  -9  11  13        9.37      -13.33     85.77 o 
  -8  11  13     1162.89     1194.45    148.14 o 
  -7  11  13        8.05       60.12     70.63 o 
  -6  11  13      347.49      215.17     77.45 o 
  -5  11  13      106.60      235.36     88.12 o 
  -4  11  13       90.92      116.89     68.30 o 
  -3  11  13      156.80       72.80    110.52 o 
  -2  11  13       25.31      -33.72     64.69 o 
  -1  11  13       19.79      -19.66     51.21 o 
   0  11  13       23.84      -22.27     95.67 o 
   1  11  13      104.72       55.33     54.28 o 
 -10  12  13       39.37      -16.70     53.88 o 
  -9  12  13      191.54      212.43     66.52 o 
  -8  12  13      148.47       84.69     39.36 o 
  -7  12  13        9.43       21.86     88.02 o 
  -6  12  13      140.47      147.56     62.28 o 
  -5  12  13       26.20       49.08     58.90 o 
  -4  12  13      365.89      292.79    131.92 o 
  -3  12  13       46.00       41.55    104.93 o 
  -2  12  13       11.53       95.71     64.41 o 
  -1  12  13      153.65      166.84     76.67 o 
   0  12  13       82.08       11.03    115.62 o 
  -8  13  13      105.47        9.30     46.68 o 
  -7  13  13        7.81       95.60     74.79 o 
  -6  13  13      141.11       82.71     99.12 o 
  -5  13  13        0.23        2.84     95.27 o 
  -4  13  13       92.12      104.21    154.59 o 
  -3  13  13       29.66       40.49    112.63 o 
  -2  13  13       89.80       -7.40    105.43 o 
 -15   0  14      180.59      374.39    142.23 o 
 -14   0  14       31.34      185.26    104.88 o 
 -13   0  14      475.97      582.17    156.17 o 
 -12   0  14     1039.64      940.11    199.64 o 
 -11   0  14        5.82      148.22    120.60 o 
 -10   0  14      479.66      483.95    152.18 o 
  -9   0  14       13.91       85.73     79.90 o 
  -8   0  14     3684.71     4022.96    398.74 o 
  -7   0  14     1380.89     1488.40    242.78 o 
  -5   0  14      771.11      982.35    166.81 o 
  -4   0  14      462.49      499.60    121.68 o 
  -3   0  14      228.21      531.25    161.70 o 
  -2   0  14     3603.14     4251.69    439.03 o 
  -1   0  14      898.01     1007.04    230.34 o 
   0   0  14     1141.80     1472.45    279.03 o 
   1   0  14       30.60     -101.51    101.51 o 
   2   0  14      186.33      162.74    111.68 o 
   3   0  14        5.49      -56.62    139.60 o 
   4   0  14      733.48      503.70    195.20 o 
 -15   1  14      175.26      256.29     89.02 o 
 -14   1  14      149.96      251.96     86.67 o 
 -13   1  14       20.88       16.90     43.71 o 
 -12   1  14       35.98      -27.09     49.62 o 
 -11   1  14      241.20      348.06     87.20 o 
 -10   1  14      250.98      258.35     83.23 o 
  -9   1  14        8.78       17.72     61.77 o 
  -8   1  14       37.81      -25.47     56.01 o 
  -7   1  14      468.85      365.94     81.25 o 
  -5   1  14       53.30       55.34     48.85 o 
  -4   1  14      169.73      165.01    197.70 o 
  -3   1  14      146.95      167.49     69.22 o 
  -2   1  14       58.85       68.91     53.76 o 
  -1   1  14        5.89      -50.10     58.47 o 
   0   1  14        1.90       -0.35     63.12 o 
   1   1  14      555.27      719.13    168.83 o 
   2   1  14        3.79       23.28     78.96 o 
   3   1  14       14.76       82.63     81.84 o 
   4   1  14       12.28      -60.28     93.14 o 
 -15   2  14       81.70       80.84     60.37 o 
 -14   2  14      271.03      272.71     83.24 o 
 -13   2  14      147.18      127.42     45.68 o 
 -12   2  14       41.57      122.66     99.52 o 
 -11   2  14        4.22       25.62     50.88 o 
 -10   2  14      118.46      170.93     63.26 o 
  -9   2  14       95.17      186.84     59.57 o 
  -8   2  14       50.37       40.34     40.75 o 
  -7   2  14        3.38      -46.42     46.42 o 
  -6   2  14        2.76       10.49     54.10 o 
  -5   2  14      136.27      218.06     64.89 o 
  -4   2  14      517.81      597.53     92.46 o 
  -3   2  14        2.06       -7.56     42.82 o 
  -2   2  14      283.16      394.57    101.41 o 
  -1   2  14        0.17       -9.73     86.98 o 
   0   2  14      259.35      393.16    131.62 o 
   1   2  14       75.06       35.75     57.26 o 
   2   2  14      152.52       78.09     56.40 o 
   3   2  14       13.94      -17.21    106.89 o 
   4   2  14        0.52       11.03     64.22 o 
 -15   3  14       29.60      -20.93     52.62 o 
 -14   3  14      366.37      545.98    100.22 o 
 -13   3  14      368.58      266.83     72.55 o 
 -12   3  14      126.79      160.92     61.97 o 
 -11   3  14      180.35      121.29     65.92 o 
 -10   3  14      145.51      215.42     58.74 o 
  -9   3  14      137.71      136.19     44.09 o 
  -8   3  14       21.85       13.99     39.18 o 
  -7   3  14       59.23       44.53     57.05 o 
  -6   3  14       43.57      -14.53     27.34 o 
  -5   3  14        7.89       53.71     49.67 o 
  -4   3  14      936.56     1096.84    120.17 o 
  -3   3  14       66.86      100.73     39.08 o 
  -2   3  14      414.96      290.79     64.27 o 
  -1   3  14       53.66       75.54     40.91 o 
   0   3  14       54.98      -38.89     71.19 o 
   1   3  14      934.99     1145.03    259.17 o 
   2   3  14      175.56      121.14     92.44 o 
   3   3  14       90.99       -0.84    161.67 o 
   4   3  14       20.04      -85.17     85.17 o 
 -14   4  14       15.32        0.51     49.09 o 
 -13   4  14      263.52      217.82    136.06 o 
 -12   4  14        3.09       94.90     54.98 o 
 -11   4  14        5.77       -2.65     41.43 o 
 -10   4  14      222.44      200.65     57.08 o 
  -9   4  14        0.59       79.77     45.20 o 
  -8   4  14      563.77      749.97    100.32 o 
  -7   4  14      162.96      225.68     69.05 o 
  -6   4  14       22.01       17.00     36.38 o 
  -5   4  14      497.46      595.30     85.95 o 
  -4   4  14      215.98      177.91     56.96 o 
  -3   4  14       44.64      100.15     53.07 o 
  -2   4  14      330.24      417.47     82.90 o 
  -1   4  14       19.47       52.77     37.28 o 
   0   4  14       28.87       12.83     38.86 o 
   1   4  14       26.57      -21.50     76.48 o 
   2   4  14        0.95       74.97     67.99 o 
   3   4  14        2.48       87.05     67.72 o 
 -14   5  14        4.35       63.03     42.35 o 
 -13   5  14     1001.49     1058.75    129.80 o 
 -12   5  14      135.89      183.18     61.26 o 
 -11   5  14       26.26       27.43     48.85 o 
 -10   5  14      925.16      958.25    119.82 o 
  -9   5  14       30.15        0.72     52.94 o 
  -8   5  14       33.83      -58.63     88.04 o 
  -7   5  14      221.51      282.69     63.06 o 
  -6   5  14       68.51       93.98     37.46 o 
  -5   5  14      407.38      358.07     53.83 o 
  -4   5  14       36.34       51.59     43.92 o 
  -3   5  14       44.29       64.00     35.93 o 
  -2   5  14      758.45      735.78    107.32 o 
  -1   5  14        6.05       36.94     50.12 o 
   0   5  14        0.56       18.21     49.24 o 
   1   5  14       25.58       19.20     42.18 o 
   2   5  14      219.13      187.68     68.25 o 
   3   5  14      599.07      892.54    178.67 o 
 -14   6  14      661.60      502.86    122.25 o 
 -13   6  14      500.14      604.67    125.75 o 
 -12   6  14       99.75       36.51     55.86 o 
 -11   6  14       47.48      102.46     61.92 o 
 -10   6  14      145.75      154.63     61.13 o 
  -9   6  14       19.89      -26.89     72.48 o 
  -8   6  14      316.97      247.59     90.12 o 
  -7   6  14      204.40      124.63     53.95 o 
  -6   6  14        1.68      -49.94     58.84 o 
  -5   6  14       31.77      -19.40     47.35 o 
  -4   6  14      680.29      697.61     99.14 o 
  -3   6  14        3.99       40.24     45.46 o 
  -2   6  14       16.02       66.86     45.81 o 
  -1   6  14        0.83       17.07     59.18 o 
   0   6  14       88.00       35.64     47.59 o 
   1   6  14       80.82      -26.54     49.67 o 
   2   6  14      113.90      224.48     79.02 o 
   3   6  14       12.43      110.86     86.85 o 
 -13   7  14       50.90       92.65    176.41 o 
 -12   7  14      167.69      137.02     69.31 o 
 -11   7  14       12.75      -25.84    160.35 o 
 -10   7  14       49.68       81.20     59.07 o 
  -9   7  14      673.60      651.66    133.54 o 
  -8   7  14      245.04      189.00     72.90 o 
  -7   7  14       15.60       17.90     48.12 o 
  -6   7  14      108.74       86.44     50.00 o 
  -5   7  14       57.23      -24.55     46.88 o 
  -4   7  14      169.12      185.36     73.12 o 
  -3   7  14       12.85      -38.91     40.70 o 
  -2   7  14      838.05      648.23     98.34 o 
  -1   7  14       79.74       56.40     41.01 o 
   0   7  14       18.07       34.07     40.99 o 
   1   7  14       83.38      153.00     49.58 o 
   2   7  14        7.15       44.28     90.93 o 
 -12   8  14       65.18      174.61    111.30 o 
 -11   8  14      314.60      227.86     98.43 o 
 -10   8  14       15.24      -57.04     70.93 o 
  -9   8  14       71.22       87.41     56.17 o 
  -8   8  14      285.59      272.01     55.85 o 
  -7   8  14      433.64      418.55    219.20 o 
  -6   8  14       13.04      -15.88    105.96 o 
  -5   8  14       15.95       30.86     46.92 o 
  -4   8  14        6.92       15.51     83.56 o 
  -3   8  14        2.11       -5.32    128.27 o 
  -2   8  14      775.55      744.64    144.54 o 
  -1   8  14       28.67      -35.96     48.92 o 
   0   8  14       45.48      154.64     61.42 o 
   1   8  14       24.74       28.67     44.35 o 
   2   8  14       36.88      180.87     92.57 o 
 -12   9  14      164.78      331.18    126.23 o 
 -11   9  14      170.53      100.31     48.42 o 
 -10   9  14        6.50      -51.81     80.27 o 
  -9   9  14      402.98      387.75    160.94 o 
  -8   9  14        7.30      -21.30     39.78 o 
  -7   9  14      149.46       33.32     50.01 o 
  -6   9  14      498.58      487.14    111.19 o 
  -5   9  14        0.73       19.73     50.08 o 
  -4   9  14      174.18      162.49     67.20 o 
  -3   9  14      496.59      475.82    187.67 o 
  -2   9  14       38.61       -8.73     45.06 o 
  -1   9  14        1.74       -5.72     56.88 o 
   0   9  14        8.91       41.97     39.19 o 
   1   9  14        0.13        9.51     50.34 o 
 -11  10  14       58.03      148.46    165.45 o 
 -10  10  14        5.03      -14.06    185.38 o 
  -9  10  14       35.74        0.06    111.12 o 
  -8  10  14      409.51      199.81     78.91 o 
  -7  10  14        1.70        9.63     59.81 o 
  -6  10  14       21.20      -34.76     81.36 o 
  -5  10  14       28.82       40.82     53.24 o 
  -4  10  14      132.15      245.16     84.27 o 
  -3  10  14        9.75      -53.77     53.77 o 
  -2  10  14      216.18      166.79    118.35 o 
  -1  10  14       98.02       39.34    211.89 o 
   0  10  14        3.95       46.92     82.83 o 
  -9  11  14       44.55      -19.57     72.64 o 
  -8  11  14        4.50       75.40     59.60 o 
  -7  11  14       69.22      113.36     86.18 o 
  -6  11  14      117.94      -20.70     62.96 o 
  -5  11  14       33.08       52.80     67.84 o 
  -4  11  14       17.63       17.24    112.68 o 
  -3  11  14      159.69      111.92     57.31 o 
  -2  11  14        8.11       45.24     62.73 o 
  -1  11  14        0.72       96.06     74.07 o 
  -7  12  14      273.64      273.32    102.68 o 
  -6  12  14      121.72       -7.04    274.05 o 
  -5  12  14      475.59      405.59    127.45 o 
  -4  12  14       78.35       -1.99     84.57 o 
 -14   1  15      854.34      674.23    130.79 o 
 -13   1  15      176.44      131.84     57.44 o 
 -12   1  15       12.92       45.22    178.75 o 
 -11   1  15      118.96      283.43     88.37 o 
 -10   1  15      254.58      285.73     91.61 o 
  -9   1  15       38.47       17.00     43.40 o 
  -8   1  15        2.51      -69.12     69.12 o 
  -7   1  15       18.45      -69.66     69.66 o 
  -4   1  15      144.71      313.93    131.32 o 
  -3   1  15      630.00      673.63    103.62 o 
  -2   1  15      388.94      381.69    107.13 o 
  -1   1  15       24.91        8.40     56.92 o 
   0   1  15        2.55       24.87    107.98 o 
   1   1  15      189.76      112.83     75.76 o 
   2   1  15      209.42       20.44     75.45 o 
 -14   2  15      154.82       73.50     90.87 o 
 -13   2  15       99.24       30.39     38.39 o 
 -12   2  15       38.56       31.16     48.86 o 
 -11   2  15       16.27       51.79     39.98 o 
 -10   2  15      467.38      518.56     89.77 o 
  -9   2  15       85.83       56.30     39.69 o 
  -8   2  15       15.68        3.88     53.26 o 
  -7   2  15        9.92       46.19    173.84 o 
  -6   2  15      114.80      281.01    158.98 o 
  -4   2  15      599.05      811.66    143.98 o 
  -3   2  15        0.94      -41.08     56.42 o 
  -2   2  15      392.59      551.43    101.43 o 
  -1   2  15       48.94       30.76     61.39 o 
   0   2  15      234.96      333.17    113.08 o 
   1   2  15        0.07       -9.45    100.73 o 
   2   2  15        7.06      -82.61     82.61 o 
 -13   3  15       15.81      -36.78     57.94 o 
 -12   3  15        8.33       79.34     48.01 o 
 -11   3  15       17.04        5.20     49.38 o 
 -10   3  15      111.12      121.44     50.88 o 
  -9   3  15        3.78       73.14     41.27 o 
  -8   3  15       77.92       21.66     45.69 o 
  -7   3  15      193.18      161.01     76.09 o 
  -6   3  15       57.06       31.29     45.73 o 
  -5   3  15      282.51      306.40     94.89 o 
  -4   3  15       25.72       83.95     51.53 o 
  -3   3  15       20.62      -25.35     41.81 o 
  -2   3  15        8.60       15.38     50.11 o 
  -1   3  15      113.16      211.58     68.63 o 
   0   3  15      554.99      641.89    146.31 o 
   1   3  15      132.46      317.27     96.55 o 
   2   3  15      152.01      113.56     87.06 o 
 -13   4  15      431.43      458.70     88.40 o 
 -12   4  15      147.86      158.43     59.08 o 
 -11   4  15      666.72      689.02    110.99 o 
 -10   4  15      175.23      202.54     59.44 o 
  -9   4  15     1929.50     2071.66    179.70 o 
  -8   4  15      459.01      463.86     86.41 o 
  -7   4  15       40.67       17.94     59.05 o 
  -6   4  15      334.62      440.19    118.71 o 
  -5   4  15       55.37       92.66     51.86 o 
  -4   4  15      439.05      426.10     83.62 o 
  -3   4  15      155.23      226.15     61.93 o 
  -2   4  15      327.43      293.63     93.67 o 
  -1   4  15      309.56      257.43     60.54 o 
   0   4  15       50.15       38.36     56.94 o 
   1   4  15        2.18      -46.22     60.23 o 
 -13   5  15      133.78      136.07     91.18 o 
 -12   5  15       59.00      171.36     84.55 o 
 -11   5  15       69.18      220.91     82.09 o 
 -10   5  15      240.24      183.62     91.32 o 
  -9   5  15      230.86      217.70    166.71 o 
  -8   5  15      231.39      167.59     60.00 o 
  -7   5  15       19.53      300.16    155.49 o 
  -6   5  15      128.78      286.82    130.83 o 
  -5   5  15      267.49      338.49     95.36 o 
  -4   5  15       74.54       82.44     51.44 o 
  -3   5  15        0.37       39.72     44.10 o 
  -2   5  15      132.53      133.52     59.34 o 
  -1   5  15      415.76      446.34     92.15 o 
   0   5  15       29.10       18.79     52.66 o 
   1   5  15       64.22       64.27     71.19 o 
 -12   6  15       83.11      296.99    105.76 o 
 -11   6  15       34.68      -59.95     73.91 o 
 -10   6  15      211.58      132.87    182.33 o 
  -9   6  15        1.62      -85.71     85.71 o 
  -8   6  15       89.92       57.31     47.87 o 
  -7   6  15       30.51      123.58    106.98 o 
  -6   6  15      304.00      322.60     95.02 o 
  -5   6  15       93.07      190.49     79.73 o 
  -4   6  15       21.57      198.08     83.56 o 
  -3   6  15       15.20      132.84     66.87 o 
  -2   6  15      103.44       45.12     38.47 o 
  -1   6  15      189.10      159.94     60.46 o 
   0   6  15        3.25      153.18     62.75 o 
   1   6  15        6.15      169.87     72.22 o 
 -12   7  15       53.12      164.03     89.28 o 
 -11   7  15      328.85      338.45    112.53 o 
 -10   7  15       72.42      154.70     69.97 o 
  -9   7  15        0.31      -17.50     78.74 o 
  -8   7  15      320.00      364.86    101.82 o 
  -7   7  15        3.06      -19.25     79.79 o 
  -6   7  15      342.83      348.03    102.57 o 
  -5   7  15      352.99      491.12    113.73 o 
  -4   7  15      182.25      470.94    118.01 o 
  -3   7  15        2.03      124.63     72.97 o 
  -2   7  15       70.33       18.59     58.27 o 
  -1   7  15       94.63       75.88     63.15 o 
   0   7  15      445.17      455.52     99.18 o 
 -11   8  15      371.90      346.56    110.47 o 
 -10   8  15        3.30      -41.49     65.41 o 
  -9   8  15      692.76      586.90    218.61 o 
  -8   8  15      284.07      358.23    116.41 o 
  -7   8  15      233.27      294.86    129.88 o 
  -6   8  15      106.16      186.73     79.32 o 
  -5   8  15      100.80       40.27     60.63 o 
  -4   8  15       64.07      130.71     66.68 o 
  -3   8  15       62.22       -9.33     57.18 o 
  -2   8  15        0.76      -70.01     80.61 o 
  -1   8  15        6.23       24.43     51.57 o 
 -10   9  15       48.03      -30.14     63.36 o 
  -9   9  15        1.02      -80.16     80.16 o 
  -8   9  15      313.80      303.81    146.87 o 
  -7   9  15       22.83      -10.66     84.81 o 
  -6   9  15       24.52      -16.01     51.53 o 
  -5   9  15       36.44      -53.07     58.15 o 
  -4   9  15        4.49      -18.52     71.78 o 
  -3   9  15      323.57      212.87     84.97 o 
  -2   9  15      123.33      -17.95     80.50 o 
  -8  10  15      116.74      108.00     68.65 o 
  -7  10  15       82.86     -116.37    139.12 o 
  -6  10  15        3.76      -59.78     88.61 o 
  -5  10  15       49.99      -52.60     59.52 o 
  -4  10  15       14.85      -69.11     69.11 o 
 -12   0  16       85.25       93.30     62.28 o 
 -11   0  16      334.25      371.31    154.89 o 
 -10   0  16      689.31      637.95    168.08 o 
  -9   0  16       21.19      -65.06     67.68 o 
  -8   0  16      589.53      567.48    165.89 o 
  -7   0  16      103.31       52.48     68.15 o 
  -3   0  16      874.86     1009.38    229.30 o 
  -2   0  16        8.59       94.56    114.62 o 
  -1   0  16        2.37       31.49     80.27 o 
   0   0  16       12.45       71.35    111.81 o 
 -12   1  16      296.03      440.69    189.46 o 
 -11   1  16      342.46      384.64    110.48 o 
 -10   1  16        3.93       53.57     63.32 o 
  -9   1  16      290.16      245.78     83.75 o 
  -8   1  16      183.50      126.48     48.13 o 
  -7   1  16      258.13      227.07     61.57 o 
  -3   1  16        2.11       34.62    117.02 o 
  -2   1  16        7.91       28.83    172.49 o 
  -1   1  16       83.77      134.26    148.31 o 
   0   1  16      111.74      -21.54     54.94 o 
 -12   2  16       16.70       70.37     82.52 o 
 -11   2  16       34.14      243.59     88.20 o 
 -10   2  16       57.57       40.97     61.95 o 
  -9   2  16      120.82       92.95     54.26 o 
  -8   2  16       73.24       -3.49    168.85 o 
  -7   2  16        3.81       -3.84     74.58 o 
  -6   2  16        0.08      -68.04     83.56 o 
  -4   2  16       64.22      193.26    106.52 o 
  -3   2  16      120.51      149.33     82.11 o 
  -2   2  16        1.62       94.59     51.06 o 
  -1   2  16      177.31       91.53     56.87 o 
   0   2  16       76.74       87.81     98.38 o 
 -12   3  16      376.66      432.07     91.07 o 
 -11   3  16      378.54      397.18     88.43 o 
 -10   3  16       61.38      176.17     73.19 o 
  -9   3  16      143.92      236.85     72.49 o 
  -8   3  16        1.70      -56.92     56.92 o 
  -7   3  16      310.20      295.25     92.65 o 
  -6   3  16      602.25      747.83    186.34 o 
  -5   3  16      202.30      173.86    141.79 o 
  -4   3  16       37.53       39.20     86.44 o 
  -3   3  16        8.59       72.31     64.81 o 
  -2   3  16        6.14       59.33     72.24 o 
  -1   3  16      150.59      270.43     83.78 o 
 -11   4  16      124.61      167.05     81.97 o 
 -10   4  16       26.49      116.45     85.07 o 
  -9   4  16       17.44       70.89     59.73 o 
  -8   4  16      502.62      419.75    105.04 o 
  -7   4  16       44.46       17.97     71.22 o 
  -6   4  16      136.71      248.41    137.86 o 
  -5   4  16       16.44      210.11    145.23 o 
  -4   4  16       39.35       30.90    100.08 o 
  -3   4  16        3.71       71.83     48.69 o 
  -2   4  16       85.23       49.25     73.18 o 
  -1   4  16       43.53      130.25     82.09 o 
 -11   5  16       64.84       68.50     83.23 o 
 -10   5  16        6.85      -58.62     58.62 o 
  -9   5  16      248.58      308.46     93.02 o 
  -8   5  16      166.94      103.84     89.54 o 
  -7   5  16       15.53       -9.55     98.16 o 
  -6   5  16       33.81       25.45    117.14 o 
  -5   5  16       38.78      -75.88     75.88 o 
  -4   5  16       19.33        3.41     44.08 o 
  -3   5  16       30.65        6.08     57.48 o 
  -2   5  16       19.99      -24.86     47.89 o 
 -10   6  16       12.24       56.41    108.12 o 
  -9   6  16      197.66      101.69     58.06 o 
  -8   6  16       84.95       16.15    131.39 o 
  -7   6  16      120.41      244.54    151.79 o 
  -6   6  16       94.33      358.19    176.85 o 
  -5   6  16      169.86       49.26     95.66 o 
  -4   6  16      105.99      160.40     84.48 o 
  -3   6  16       10.01       54.87     76.77 o 
  -2   6  16      234.64      149.59     97.23 o 
  -9   7  16        0.33      -11.28     81.76 o 
  -8   7  16        3.93     -112.89    132.91 o 
  -7   7  16        3.91     -138.24    138.24 o 
  -6   7  16        3.04        4.80     98.22 o 
  -5   7  16        7.64       40.47     62.14 o 
  -4   7  16       10.01       97.80     73.48 o 
  -6   8  16        3.01     -115.77    115.77 o 
  -9   1  17      184.25      129.78     52.11 o 
  -8   1  17      231.59      127.74     66.53 o 
  -7   1  17       20.08      -87.92     87.92 o 
  -9   2  17       41.41      109.85     62.96 o 
  -8   2  17       45.52      -18.91     92.57 o 
  -7   2  17       55.62      -56.94     56.94 o 
  -6   2  17       90.73     -120.74    120.74 o 
  -8   3  17        6.00     -143.35    143.35 o 
                                                 
